# Supplementary material for: Determinants of anti-PD-1 response and resistance in clear cell renal cell carcinoma
Source: Cancer Cell. 2021 Nov 8;39(11):1497–1518.e11. doi: 10.1016/j.ccell.2021.10.001 (PMC8599450; doi:10.1016/j.ccell.2021.10.001)
Supplement: Table S3. Previously annotated HERV loci matched to custom repeat region annotations, related to Figure 2 [file mmc3.xlsx]

## Sheet: matching_fullList_ERVs
Table S3. Previously annotated HERV loci matched to custom repeat region annotations, related to Figure 2
Previously annotated HERV loci from Mayer et al. and Vargui et al. and the matching loci from the custom repeat region annotation. The start and end buffer columns show the full region used for matching to the custom annotations, with 5 bases added or taken from the end or start of previously annotated loci positions respectively.
repeatID	Chr	Start	End	Strand	Length	previousChr	previousStart	previousEnd	startBuffer	endBuffer	previousLength	Vargiu_ID	Mayer_ID
LTR/ERV1|Harlequin-int~LTR2B|1|1412252|1416234	1	1412252	1416234	-	3983	1	1412252	1418852	1412247	1418857	6600	5804
LTR/ERV1|Harlequin-int~LTR2B|1|1417491|1418852	1	1417491	1418852	-	1362	1	1412252	1418852	1412247	1418857	6600	5804
LTR/ERVK|HERVK13-int~LTR13|1|3801472|3803129	1	3801472	3803129	-	1658	1	3801731	3806808	3801726	3806813	5077	5807
LTR/ERVK|HERVK13-int|1|3803436|3803669	1	3803436	3803669	-	234	1	3801731	3806808	3801726	3806813	5077	5807
LTR/ERVK|HERVK13-int|1|3805225|3805922	1	3805225	3805922	-	698	1	3801731	3806808	3801726	3806813	5077	5807
LTR/ERVK|LTR13|1|3805933|3806930	1	3805933	3806930	-	998	1	3801731	3806808	3801726	3806813	5077	5807
LTR/ERV1|LTR7B|1|4178039|4178500	1	4178039	4178500	-	462	1	4178469	4187573	4178464	4187578	9104	5808
LTR/ERVL|MLT2A2|1|4179333|4179783	1	4179333	4179783	-	451	1	4178469	4187573	4178464	4187578	9104	5808
LTR/ERV1|HERVH-int|1|4180967|4187484	1	4180967	4187484	-	6518	1	4178469	4187573	4178464	4187578	9104	5808
LTR/ERV1|LTR7|1|5044796|5045235	1	5044796	5045235	+	440	1	5044835	5052877	5044830	5052882	8042	5811
LTR/ERV1|HERVH-int~LTR7|1|5045761|5053098	1	5045761	5053098	+	7338	1	5044835	5052877	5044830	5052882	8042	5811
LTR/ERVL-MaLR|THE1B|1|5068438|5068799	1	5068438	5068799	-	362	1	5068433	5083121	5068428	5083126	14688	5812
LTR/ERV1|LTR54|1|5068815|5069341	1	5068815	5069341	-	527	1	5068433	5083121	5068428	5083126	14688	5812
LTR/ERV1|LTR37B|1|5069346|5069445	1	5069346	5069445	+	100	1	5068433	5083121	5068428	5083126	14688	5812
LTR/ERV1|LTR37B|1|5069683|5069991	1	5069683	5069991	+	309	1	5068433	5083121	5068428	5083126	14688	5812
LTR/ERV1|MER31A|1|5070410|5070699	1	5070410	5070699	+	290	1	5068433	5083121	5068428	5083126	14688	5812
LTR/ERV1|MER31-int~MER31A|1|5070995|5073530	1	5070995	5073530	+	2536	1	5068433	5083121	5068428	5083126	14688	5812
LTR/ERV1|MER31-int~MER31A|1|5073834|5076523	1	5073834	5076523	+	2690	1	5068433	5083121	5068428	5083126	14688	5812
LTR/ERVL-MaLR|MLT1C|1|5077951|5078384	1	5077951	5078384	+	434	1	5068433	5083121	5068428	5083126	14688	5812
LTR/ERV1|MER34C|1|5079656|5079850	1	5079656	5079850	+	195	1	5068433	5083121	5068428	5083126	14688	5812
LTR/ERV1|MER34C|1|5081223|5081496	1	5081223	5081496	+	274	1	5068433	5083121	5068428	5083126	14688	5812
LTR/ERVL|MER77B|1|5082320|5082433	1	5082320	5082433	-	114	1	5068433	5083121	5068428	5083126	14688	5812
LTR/ERVL|MER77|1|5082518|5082877	1	5082518	5082877	+	360	1	5068433	5083121	5068428	5083126	14688	5812
LTR/ERVL-MaLR|THE1B|1|5082880|5083395	1	5082880	5083395	-	516	1	5068433	5083121	5068428	5083126	14688	5812
LTR/ERV1|HERVFH21-int|1|6560627|6560700	1	6560627	6560700	-	74	1	6560514	6570438	6560509	6570443	9924	5814
LTR/ERV1|HERVFH21-int|1|6561006|6561429	1	6561006	6561429	-	424	1	6560514	6570438	6560509	6570443	9924	5814
LTR/ERV1|HERVFH21-int|1|6561731|6561831	1	6561731	6561831	-	101	1	6560514	6570438	6560509	6570443	9924	5814
LTR/ERVK|LTR14A|1|6561832|6562169	1	6561832	6562169	-	338	1	6560514	6570438	6560509	6570443	9924	5814
LTR/ERVK|LTR14A|1|6562466|6562581	1	6562466	6562581	-	116	1	6560514	6570438	6560509	6570443	9924	5814
LTR/ERV1|HERVFH21-int|1|6562582|6565085	1	6562582	6565085	-	2504	1	6560514	6570438	6560509	6570443	9924	5814
LTR/ERV1|HERVFH21-int|1|6565723|6566610	1	6565723	6566610	-	888	1	6560514	6570438	6560509	6570443	9924	5814
LTR/ERV1|HERVFH21-int|1|6566894|6567279	1	6566894	6567279	-	386	1	6560514	6570438	6560509	6570443	9924	5814
LTR/ERV1|HERVFH21-int|1|6567580|6568168	1	6567580	6568168	-	589	1	6560514	6570438	6560509	6570443	9924	5814
LTR/ERV1|HERVFH21-int~LTR21B|1|6568480|6570283	1	6568480	6570283	-	1804	1	6560514	6570438	6560509	6570443	9924	5814
LTR/ERV1|HERVFH21-int~LTR21A|1|8921028|8924063	1	8921028	8924063	+	3036	1	8921235	8927121	8921230	8927126	5886	5815
LTR/ERV1|HERVFH21-int|1|8924338|8927320	1	8924338	8927320	+	2983	1	8921235	8927121	8921230	8927126	5886	5815
LTR/ERV1|LTR8B|1|9086690|9086798	1	9086690	9086798	-	109	1	9086800	9096029	9086795	9096034	9229	5816
LTR/ERV1|LTR19A|1|9086800|9087196	1	9086800	9087196	+	397	1	9086800	9096029	9086795	9096034	9229	5816
LTR/ERV1|HERVFH19-int~LTR19A|1|9087504|9088502	1	9087504	9088502	+	999	1	9086800	9096029	9086795	9096034	9229	5816
LTR/ERV1|HERVFH19-int|1|9088803|9094337	1	9088803	9094337	+	5535	1	9086800	9096029	9086795	9096034	9229	5816
LTR/ERV1|HERVFH19-int~LTR19A|1|9094629|9096029	1	9094629	9096029	+	1401	1	9086800	9096029	9086795	9096034	9229	5816
LTR/ERV1|LTR8B|1|9096030|9096487	1	9096030	9096487	-	458	1	9086800	9096029	9086795	9096034	9229	5816
LTR/ERV1|LTR10F|1|12703944|12704432	1	12703944	12704432	-	489	1	12704129	12712798	12704124	12712803	8669	5818
LTR/ERV1|HERVIP10F-int|1|12704436|12705235	1	12704436	12705235	-	800	1	12704129	12712798	12704124	12712803	8669	5818
LTR/ERVK|MER11D|1|12705236|12706103	1	12705236	12706103	+	868	1	12704129	12712798	12704124	12712803	8669	5818
LTR/ERV1|HERVIP10F-int|1|12706104|12707851	1	12706104	12707851	-	1748	1	12704129	12712798	12704124	12712803	8669	5818
LTR/ERV1|HERVIP10F-int|1|12708147|12713280	1	12708147	12713280	-	5134	1	12704129	12712798	12704124	12712803	8669	5818
LTR/ERV1|HERVH-int~LTR10F|1|13559651|13560840	1	13559651	13560840	+	1190	1	13559774	13567620	13559769	13567625	7846	5829
LTR/ERV1|LTR7C|1|13560841|13561228	1	13560841	13561228	+	388	1	13559774	13567620	13559769	13567625	7846	5829
LTR/ERV1|HERVH-int~LTR10F|1|13561229|13567494	1	13561229	13567494	+	6266	1	13559774	13567620	13559769	13567625	7846	5829
LTR/ERV1|HERVIP10FH-int|1|13567498|13568521	1	13567498	13568521	+	1024	1	13559774	13567620	13559769	13567625	7846	5829
LTR/ERVK|HERVK9-int~MER9a2|1|16102814|16108812	1	16102814	16108812	-	5999	1	16102814	16108812	16102809	16108817	5998	5830
LTR/ERVL-MaLR|MSTB-int|1|19281746|19282564	1	19281746	19282564	+	819	1	19267276	19283509	19267271	19283514	16233	5833
LTR/ERVK|HERVK14C-int~LTR14|1|19926887|19932710	1	19926887	19932710	-	5824	1	19926877	19932710	19926872	19932715	5833	5836
LTR/ERVL-MaLR|MSTA|1|19932712|19932840	1	19932712	19932840	+	129	1	19926877	19932710	19926872	19932715	5833	5836
LTR/ERVK|MER9a2|1|19997411|19997923	1	19997411	19997923	+	513	1	19995861	20003699	19995856	20003704	7838	5837
LTR/ERVK|HERVK9-int|1|19998515|20003214	1	19998515	20003214	+	4700	1	19995861	20003699	19995856	20003704	7838	5837
LTR/ERVK|MER9a1|1|20003219|20003727	1	20003219	20003727	+	509	1	19995861	20003699	19995856	20003704	7838	5837
LTR/ERV1|LTR1A2|1|20028815|20030027	1	20028815	20030027	-	1213	1	20029733	20034553	20029728	20034558	4820	5839
LTR/ERVK|LTR5B|1|20030028|20031014	1	20030028	20031014	-	987	1	20029733	20034553	20029728	20034558	4820	5839
LTR/ERV1|LTR1A2~LTR46-int|1|20031177|20035516	1	20031177	20035516	-	4340	1	20029733	20034553	20029728	20034558	4820	5839
LTR/ERV1|HERVH-int|1|20042406|20045315	1	20042406	20045315	-	2910	1	20041473	20045694	20041468	20045699	4221	5838
LTR/ERV1|HERVE-int~LTR2|1|20154133|20160130	1	20154133	20160130	+	5998	1	20153946	20160366	20153941	20160371	6420	5840
LTR/ERV1|HERVE_a-int|1|20160161|20160226	1	20160161	20160226	+	66	1	20153946	20160366	20153941	20160371	6420	5840
LTR/ERV1|MER41B|1|21389812|21390167	1	21389812	21390167	+	356	1	21389829	21402141	21389824	21402146	12312	5841
LTR/ERV1|MER41-int~MER41B|1|21390471|21390865	1	21390471	21390865	+	395	1	21389829	21402141	21389824	21402146	12312	5841
LTR/ERV1|MER41-int|1|21391008|21391826	1	21391008	21391826	+	819	1	21389829	21402141	21389824	21402146	12312	5841
LTR/ERV1|MER41-int|1|21392314|21392490	1	21392314	21392490	+	177	1	21389829	21402141	21389824	21402146	12312	5841
LTR/ERVL-MaLR|THE1D|1|21392491|21392881	1	21392491	21392881	-	391	1	21389829	21402141	21389824	21402146	12312	5841
LTR/ERV1|MER41-int|1|21392882|21393020	1	21392882	21393020	+	139	1	21389829	21402141	21389824	21402146	12312	5841
LTR/ERV1|MER41-int|1|21393322|21393877	1	21393322	21393877	+	556	1	21389829	21402141	21389824	21402146	12312	5841
LTR/ERV1|MER41-int|1|21394184|21394695	1	21394184	21394695	+	512	1	21389829	21402141	21389824	21402146	12312	5841
LTR/ERV1|MER41-int|1|21395004|21395046	1	21395004	21395046	+	43	1	21389829	21402141	21389824	21402146	12312	5841
LTR/ERV1|MER41-int|1|21395353|21395943	1	21395353	21395943	+	591	1	21389829	21402141	21389824	21402146	12312	5841
LTR/ERV1|MER41-int|1|21396254|21396460	1	21396254	21396460	+	207	1	21389829	21402141	21389824	21402146	12312	5841
LTR/ERV1|LTR10E|1|21396461|21397069	1	21396461	21397069	+	609	1	21389829	21402141	21389824	21402146	12312	5841
LTR/ERV1|MER41-int|1|21397435|21397828	1	21397435	21397828	+	394	1	21389829	21402141	21389824	21402146	12312	5841
LTR/ERV1|MER41-int|1|21399386|21399897	1	21399386	21399897	+	512	1	21389829	21402141	21389824	21402146	12312	5841
LTR/ERV1|MER41-int|1|21400202|21401477	1	21400202	21401477	+	1276	1	21389829	21402141	21389824	21402146	12312	5841
LTR/ERV1|MER41B|1|21401481|21401548	1	21401481	21401548	+	68	1	21389829	21402141	21389824	21402146	12312	5841
LTR/ERV1|MER41B|1|21401855|21402446	1	21401855	21402446	+	592	1	21389829	21402141	21389824	21402146	12312	5841
LTR/ERV1|HERVH-int~LTR7C|1|22997505|23003991	1	22997505	23003991	-	6487	1	22997699	23004362	22997694	23004367	6663	5842
LTR/ERV1|LTR7C|1|23003996|23004403	1	23003996	23004403	-	408	1	22997699	23004362	22997694	23004367	6663	5842
LTR/ERVK|LTR5_Hs|1|25587850|25588817	1	25587850	25588817	+	968	1	25588008	25604799	25588003	25604804	16791	5843
LTR/ERVL|MLT2B2|1|25589380|25589820	1	25589380	25589820	+	441	1	25588008	25604799	25588003	25604804	16791	5843
LTR/ERVL|MLT2B2|1|25590120|25590184	1	25590120	25590184	+	65	1	25588008	25604799	25588003	25604804	16791	5843
LTR/ERVL|LTR67B|1|25598208|25598750	1	25598208	25598750	+	543	1	25588008	25604799	25588003	25604804	16791	5843
LTR/ERVL-MaLR|MLT1G1|1|25598777|25599218	1	25598777	25599218	+	442	1	25588008	25604799	25588003	25604804	16791	5843
LTR/ERV1|LTR78B|1|25600283|25600568	1	25600283	25600568	-	286	1	25588008	25604799	25588003	25604804	16791	5843
LTR/ERVL|HERVL-int~MLT2A1|1|29794201|29800046	1	29794201	29800046	+	5846	1	29795722	29801660	29795717	29801665	5938	5846
LTR/ERV1|HERVH-int~LTR7B|1|30203678|30204521	1	30203678	30204521	+	844	1	30203678	30207868	30203673	30207873	4190	5847
LTR/ERV1|HERVH-int~LTR7C|1|30204579|30209113	1	30204579	30209113	+	4535	1	30203678	30207868	30203673	30207873	4190	5847
LTR/ERV1|HERVIP10F-int~LTR10A|1|31453515|31457948	1	31453515	31457948	-	4434	1	31457949	31467306	31457944	31467311	9357	5848
LTR/ERV1|HERVIP10F-int~LTR10E|1|31457949|31459064	1	31457949	31459064	+	1116	1	31457949	31467306	31457944	31467311	9357	5848
LTR/ERV1|HERVIP10F-int~LTR10E|1|31459371|31467314	1	31459371	31467314	+	7944	1	31457949	31467306	31457944	31467311	9357	5848
LTR/ERV1|LTR7|1|32432337|32432749	1	32432337	32432749	+	413	1	32432558	32442460	32432553	32442465	9902	5850
LTR/ERV1|HERVH-int~LTR7|1|32432752|32438038	1	32432752	32438038	+	5287	1	32432558	32442460	32432553	32442465	9902	5850
LTR/ERV1|MER4B|1|32438131|32438846	1	32438131	32438846	+	716	1	32432558	32442460	32432553	32442465	9902	5850
LTR/ERVL|MLT2B1|1|32439078|32439100	1	32439078	32439100	+	23	1	32432558	32442460	32432553	32442465	9902	5850
LTR/ERVL|MLT2B1|1|32439402|32439559	1	32439402	32439559	+	158	1	32432558	32442460	32432553	32442465	9902	5850
LTR/ERV1|LTR8A|1|32439560|32440250	1	32439560	32440250	-	691	1	32432558	32442460	32432553	32442465	9902	5850
LTR/ERVL|MLT2B1|1|32440251|32440326	1	32440251	32440326	+	76	1	32432558	32442460	32432553	32442465	9902	5850
LTR/ERVL|LTR47A|1|32441127|32441465	1	32441127	32441465	-	339	1	32432558	32442460	32432553	32442465	9902	5850
LTR/ERV1|LTR10F|1|32442304|32442714	1	32442304	32442714	-	411	1	32432558	32442460	32432553	32442465	9902	5850
LTR/ERVK|HERVK-int~LTR5B|1|33063516|33065110	1	33063516	33065110	+	1595	1	33063679	33071179	33063674	33071184	7500	5852
LTR/ERVK|HERVK11-int|1|33065125|33068373	1	33065125	33068373	+	3249	1	33063679	33071179	33063674	33071184	7500	5852
LTR/ERVL-MaLR|MLT1K|1|33069744|33070199	1	33069744	33070199	+	456	1	33063679	33071179	33063674	33071184	7500	5852
LTR/Gypsy|LTR104_Mam|1|34630636|34630921	1	34630636	34630921	-	286	1	34630914	34637213	34630909	34637218	6299	5855
LTR/Gypsy|LTR104_Mam|1|34631103|34631527	1	34631103	34631527	-	425	1	34630914	34637213	34630909	34637218	6299	5855
LTR/ERV1|HERVH-int~LTR7B|1|34631960|34636573	1	34631960	34636573	-	4614	1	34630914	34637213	34630909	34637218	6299	5855
LTR/ERV1|MER72|1|34637131|34637423	1	34637131	34637423	-	293	1	34630914	34637213	34630909	34637218	6299	5855
LTR/ERV1|HERVH-int~LTR7|1|35132024|35138025	1	35132024	35138025	-	6002	1	35132758	35139235	35132753	35139240	6477	5856
LTR/ERV1|Harlequin-int|1|35138026|35140827	1	35138026	35140827	-	2802	1	35132758	35139235	35132753	35139240	6477	5856
LTR/ERV1|Harlequin-int|1|35141135|35141426	1	35141135	35141426	-	292	1	35141422	35146772	35141417	35146777	5350	5858
LTR/ERV1|HERV3-int~LTR2C|1|35141427|35144755	1	35141427	35144755	-	3329	1	35141422	35146772	35141417	35146777	5350	5858
LTR/ERV1|HERV3-int~LTR2C|1|35144756|35147036	1	35144756	35147036	-	2281	1	35141422	35146772	35141417	35146777	5350	5858
LTR/ERV1|LTR21B|1|36329861|36330272	1	36329861	36330272	+	412	1	36330038	36337263	36330033	36337268	7225	5860
LTR/ERV1|HERVFH21-int|1|36331535|36333150	1	36331535	36333150	+	1616	1	36330038	36337263	36330033	36337268	7225	5860
LTR/ERV1|HERVFH21-int|1|36333451|36336405	1	36333451	36336405	+	2955	1	36330038	36337263	36330033	36337268	7225	5860
LTR/ERV1|HERVFH21-int~LTR21B|1|36336714|36337342	1	36336714	36337342	+	629	1	36330038	36337263	36330033	36337268	7225	5860
LTR/ERV1|HERVH-int~LTR7B|1|37907815|37908453	1	37907815	37908453	+	639	1	37907865	37914094	37907860	37914099	6229	5861
LTR/ERV1|HERVH-int|1|37908598|37911925	1	37908598	37911925	+	3328	1	37907865	37914094	37907860	37914099	6229	5861
LTR/ERV1|HERVH-int~LTR7B|1|37913284|37914173	1	37913284	37914173	+	890	1	37907865	37914094	37907860	37914099	6229	5861
LTR/ERVL|HERV16-int~LTR16|1|38143250|38144391	1	38143250	38144391	+	1142	1	38144395	38150922	38144390	38150927	6527	5862
LTR/ERVL|HERVL-int~MLT2A1|1|38144395|38150922	1	38144395	38150922	+	6528	1	38144395	38150922	38144390	38150927	6527	5862
LTR/ERVL|HERV16-int|1|38150923|38151134	1	38150923	38151134	+	212	1	38144395	38150922	38144390	38150927	6527	5862
LTR/ERV1|HERVH-int~LTR7|1|38425114|38430779	1	38425114	38430779	+	5666	1	38425099	38430783	38425094	38430788	5684	5863
LTR/ERV1|HERV17-int~LTR17|1|41944454|41950311	1	41944454	41950311	+	5858	1	41944843	41953816	41944838	41953821	8973	5867
LTR|LTR90A|1|41950821|41951079	1	41950821	41951079	-	259	1	41944843	41953816	41944838	41953821	8973	5867
LTR/ERVL-MaLR|THE1D|1|41951558|41951921	1	41951558	41951921	-	364	1	41944843	41953816	41944838	41953821	8973	5867
LTR/ERV1|HERVH-int~LTR7|1|43085534|43091158	1	43085534	43091158	+	5625	1	43085575	43096756	43085570	43096761	11181	5870
LTR/ERV1|MER101-int~MER65D|1|43091244|43092283	1	43091244	43092283	-	1040	1	43085575	43096756	43085570	43096761	11181	5870
LTR/ERV1|MER65D|1|43092577|43092915	1	43092577	43092915	-	339	1	43085575	43096756	43085570	43096761	11181	5870
LTR/ERV1|MER66A|1|44050276|44050634	1	44050276	44050634	+	359	1	44050270	44062147	44050265	44062152	11877	5871
LTR/ERV1|MER66-int~MER66A|1|44050928|44052214	1	44050928	44052214	+	1287	1	44050270	44062147	44050265	44062152	11877	5871
LTR/ERV1|MER66-int|1|44052318|44052510	1	44052318	44052510	+	193	1	44050270	44062147	44050265	44062152	11877	5871
LTR/ERV1|PRIMA41-int|1|44052519|44052903	1	44052519	44052903	+	385	1	44050270	44062147	44050265	44062152	11877	5871
LTR/ERV1|PRIMA41-int|1|44053201|44054478	1	44053201	44054478	+	1278	1	44050270	44062147	44050265	44062152	11877	5871
LTR/ERV1|PRIMA41-int|1|44055079|44058282	1	44055079	44058282	+	3204	1	44050270	44062147	44050265	44062152	11877	5871
LTR/ERV1|PRIMA41-int|1|44058589|44058673	1	44058589	44058673	+	85	1	44050270	44062147	44050265	44062152	11877	5871
LTR/ERV1|MER66-int|1|44058775|44060187	1	44058775	44060187	+	1413	1	44050270	44062147	44050265	44062152	11877	5871
LTR/ERV1|MER66-int~MER66A|1|44060486|44061635	1	44060486	44061635	+	1150	1	44050270	44062147	44050265	44062152	11877	5871
LTR/ERV1|MER66A|1|44061938|44062147	1	44061938	44062147	+	210	1	44050270	44062147	44050265	44062152	11877	5871
LTR/ERV1|HERVH-int|1|45316796|45320464	1	45316796	45320464	+	3669	1	45316434	45321282	45316429	45321287	4848	5872
LTR/ERV1|MER4-int|1|45320709|45321396	1	45320709	45321396	-	688	1	45316434	45321282	45316429	45321287	4848	5872
LTR/ERV1|HERVIP10B3-int~LTR10B2|1|45753344|45753736	1	45753344	45753736	-	393	1	45753522	45762513	45753517	45762518	8991	5874
LTR/ERV1|HERVIP10B3-int|1|45753815|45756238	1	45753815	45756238	-	2424	1	45753522	45762513	45753517	45762518	8991	5874
LTR/ERV1|HERVIP10B3-int|1|45756404|45761068	1	45756404	45761068	-	4665	1	45753522	45762513	45753517	45762518	8991	5874
LTR/ERV1|HERVIP10B3-int~LTR10B2|1|45761710|45762499	1	45761710	45762499	-	790	1	45753522	45762513	45753517	45762518	8991	5874
LTR/ERV1|MER66-int|1|46325368|46325547	1	46325368	46325547	+	180	1	46325548	46332308	46325543	46332313	6760	5875
LTR/ERV1|Harlequin-int~LTR2B|1|46325548|46329561	1	46325548	46329561	-	4014	1	46325548	46332308	46325543	46332313	6760	5875
LTR/ERVK|LTR5_Hs|1|46329763|46330515	1	46329763	46330515	+	753	1	46325548	46332308	46325543	46332313	6760	5875
LTR/ERV1|Harlequin-int|1|46330884|46330935	1	46330884	46330935	-	52	1	46325548	46332308	46325543	46332313	6760	5875
LTR/ERV1|Harlequin-int~LTR2B|1|46331236|46332557	1	46331236	46332557	-	1322	1	46325548	46332308	46325543	46332313	6760	5875
LTR/ERV1|HERVIP10F-int~LTR10F|1|46383762|46384620	1	46383762	46384620	-	859	1	46380900	46391052	46380895	46391057	10152	5876
LTR/ERV1|HERVIP10FH-int|1|46384626|46385782	1	46384626	46385782	-	1157	1	46380900	46391052	46380895	46391057	10152	5876
LTR/ERV1|HERV17-int|1|46386109|46389154	1	46386109	46389154	-	3046	1	46380900	46391052	46380895	46391057	10152	5876
LTR/ERV1|HERV17-int|1|46389459|46390791	1	46389459	46390791	-	1333	1	46380900	46391052	46380895	46391057	10152	5876
LTR/ERV1|LTR17|1|46390822|46391326	1	46390822	46391326	-	505	1	46380900	46391052	46380895	46391057	10152	5876
LTR/ERV1|HERV17-int~LTR17|1|46951890|46954317	1	46951890	46954317	+	2428	1	46952611	46965485	46952606	46965490	12874	5881
LTR/ERV1|HERV17-int~LTR17|1|46954635|46958907	1	46954635	46958907	+	4273	1	46952611	46965485	46952606	46965490	12874	5881
LTR/ERVL|ERVL-B4-int|1|46962047|46962111	1	46962047	46962111	+	65	1	46952611	46965485	46952606	46965490	12874	5881
LTR/ERVL|ERVL-B4-int|1|46962418|46962535	1	46962418	46962535	+	118	1	46952611	46965485	46952606	46965490	12874	5881
LTR/ERV1|HERVH-int~LTR7|1|48209002|48214821	1	48209002	48214821	-	5820	1	48208956	48214821	48208951	48214826	5865	5882
LTR/ERV1|LTR12B|1|48437904|48438261	1	48437904	48438261	+	358	1	48437944	48446631	48437939	48446636	8687	5883
LTR/ERV1|HERV9N-int|1|48438262|48439478	1	48438262	48439478	+	1217	1	48437944	48446631	48437939	48446636	8687	5883
LTR/ERV1|HERV9N-int|1|48439741|48443315	1	48439741	48443315	+	3575	1	48437944	48446631	48437939	48446636	8687	5883
LTR/ERV1|HERV9-int|1|48443322|48444093	1	48443322	48444093	+	772	1	48437944	48446631	48437939	48446636	8687	5883
LTR/ERV1|LTR12|1|48444094|48444874	1	48444094	48444874	+	781	1	48437944	48446631	48437939	48446636	8687	5883
LTR/ERVL|LTR41|1|48445979|48446663	1	48445979	48446663	-	685	1	48437944	48446631	48437939	48446636	8687	5883
LTR/ERVK|HERVK9-int~MER9a1|1|48513245|48520256	1	48513245	48520256	-	7012	1	48513245	48520256	48513240	48520261	7011	5884
LTR/ERV1|LTR10B2|1|52217022|52217363	1	52217022	52217363	-	342	1	52217101	52225744	52217096	52225749	8643	5889
LTR/ERV1|HERVIP10B3-int|1|52217413|52219787	1	52217413	52219787	-	2375	1	52217101	52225744	52217096	52225749	8643	5889
LTR/ERV1|HERVIP10B3-int|1|52220076|52225368	1	52220076	52225368	-	5293	1	52217101	52225744	52217096	52225749	8643	5889
LTR/ERV1|LTR10B2|1|52225371|52225668	1	52225371	52225668	-	298	1	52217101	52225744	52217096	52225749	8643	5889
LTR/ERV1|MER4A1|1|52225741|52225816	1	52225741	52225816	-	76	1	52217101	52225744	52217096	52225749	8643	5889
LTR/ERV1|HERVH-int~LTR49|1|53424337|53429599	1	53424337	53429599	+	5263	1	53424630	53432944	53424625	53432949	8314	5890
LTR/ERV1|LTR7B|1|53429600|53430029	1	53429600	53430029	+	430	1	53424630	53432944	53424625	53432949	8314	5890
LTR/ERV1|HERVH-int~LTR49|1|53430030|53431320	1	53430030	53431320	+	1291	1	53424630	53432944	53424625	53432949	8314	5890
LTR/ERV1|HERVH-int~LTR7C|1|53432880|53434794	1	53432880	53434794	+	1915	1	53424630	53432944	53424625	53432949	8314	5890
LTR/ERV1|LTR7C|1|53434801|53435177	1	53434801	53435177	+	377	1	53434942	53449829	53434937	53449834	14887	5891
LTR/ERV1|MER34B|1|53435292|53435478	1	53435292	53435478	-	187	1	53434942	53449829	53434937	53449834	14887	5891
LTR/ERV1|MER34B|1|53435843|53436185	1	53435843	53436185	-	343	1	53434942	53449829	53434937	53449834	14887	5891
LTR/ERV1|MER34A1|1|53441452|53442007	1	53441452	53442007	-	556	1	53434942	53449829	53434937	53449834	14887	5891
LTR/ERVL-MaLR|MSTA|1|53442385|53442772	1	53442385	53442772	+	388	1	53434942	53449829	53434937	53449834	14887	5891
LTR/ERVL-MaLR|MSTA|1|53443089|53443129	1	53443089	53443129	+	41	1	53434942	53449829	53434937	53449834	14887	5891
LTR/ERVK|LTR13|1|53444448|53445459	1	53444448	53445459	+	1012	1	53434942	53449829	53434937	53449834	14887	5891
LTR/ERVL-MaLR|MSTB1|1|53445875|53446277	1	53445875	53446277	-	403	1	53434942	53449829	53434937	53449834	14887	5891
LTR/ERV1|MER57B2|1|53447480|53447862	1	53447480	53447862	+	383	1	53434942	53449829	53434937	53449834	14887	5891
LTR/ERVL|MER21C|1|53448025|53448912	1	53448025	53448912	-	888	1	53434942	53449829	53434937	53449834	14887	5891
LTR/ERV1|LTR7|1|53449415|53449825	1	53449415	53449825	+	411	1	53434942	53449829	53434937	53449834	14887	5891
LTR/ERVK|HERVK9-int~MER9a1|1|54630287|54636120	1	54630287	54636120	+	5834	1	54630790	54639598	54630785	54639603	8808	5892
LTR/ERVK|LTR5_Hs|1|54636121|54637097	1	54636121	54637097	-	977	1	54630790	54639598	54630785	54639603	8808	5892
LTR/ERVK|MER9a1|1|54637098|54637244	1	54637098	54637244	+	147	1	54630790	54639598	54630785	54639603	8808	5892
LTR/ERVL|MLT2B2|1|54897119|54897736	1	54897119	54897736	+	618	1	54893638	54903584	54893633	54903589	9946	5894
LTR/ERV1|HERVH-int~LTR7|1|54897904|54903183	1	54897904	54903183	-	5280	1	54893638	54903584	54893633	54903589	9946	5894
LTR/ERV1|LTR7|1|54903186|54903584	1	54903186	54903584	-	399	1	54893638	54903584	54893633	54903589	9946	5894
LTR/ERV1|LTR7|1|54906872|54907325	1	54906872	54907325	-	454	1	54907264	54918510	54907259	54918515	11246	5893
LTR/ERV1|HERVH-int|1|54907642|54910702	1	54907642	54910702	-	3061	1	54907264	54918510	54907259	54918515	11246	5893
LTR/ERV1|HERV17-int~LTR17|1|54911009|54912270	1	54911009	54912270	-	1262	1	54907264	54918510	54907259	54918515	11246	5893
LTR/ERV1|HERV17-int|1|54913822|54918792	1	54913822	54918792	-	4971	1	54907264	54918510	54907259	54918515	11246	5893
LTR/ERV1|MER51B~MER57-int|1|54955558|54957185	1	54955558	54957185	+	1628	1	54955558	54963921	54955553	54963926	8363	5896
LTR/ERV1|LTR10E|1|54957481|54957846	1	54957481	54957846	+	366	1	54955558	54963921	54955553	54963926	8363	5896
LTR/ERV1|MER51-int|1|54957972|54959694	1	54957972	54959694	+	1723	1	54955558	54963921	54955553	54963926	8363	5896
LTR/ERV1|MER51-int|1|54960002|54961003	1	54960002	54961003	+	1002	1	54955558	54963921	54955553	54963926	8363	5896
LTR/ERV1|MER51B~MER57-int|1|54961344|54963921	1	54961344	54963921	+	2578	1	54955558	54963921	54955553	54963926	8363	5896
LTR/ERV1|LTR7|1|55022708|55023157	1	55022708	55023157	+	450	1	55021044	55033673	55021039	55033678	12629	5895
LTR/ERV1|HERVH-int~LTR7Y|1|55023654|55028371	1	55023654	55028371	+	4718	1	55021044	55033673	55021039	55033678	12629	5895
LTR/ERVL-MaLR|THE1A|1|55030953|55031305	1	55030953	55031305	+	353	1	55021044	55033673	55021039	55033678	12629	5895
LTR/ERVL-MaLR|THE1A-int|1|55031307|55033231	1	55031307	55033231	+	1925	1	55021044	55033673	55021039	55033678	12629	5895
LTR/ERVL|ERVL-int|1|55729044|55734486	1	55729044	55734486	+	5443	1	55728817	55738118	55728812	55738123	9301	5897
LTR/ERVL|MLT2A1|1|55734489|55734929	1	55734489	55734929	+	441	1	55728817	55738118	55728812	55738123	9301	5897
LTR/ERVL|LTR33|1|55734930|55735052	1	55734930	55735052	+	123	1	55728817	55738118	55728812	55738123	9301	5897
LTR/Gypsy?|LTR88a|1|55735274|55735548	1	55735274	55735548	-	275	1	55728817	55738118	55728812	55738123	9301	5897
LTR/ERVL-MaLR|THE1D|1|55735789|55736164	1	55735789	55736164	-	376	1	55728817	55738118	55728812	55738123	9301	5897
LTR/Gypsy|MamGypLTR1d|1|55737170|55737930	1	55737170	55737930	+	761	1	55728817	55738118	55728812	55738123	9301	5897
LTR/ERVL|ERVL-B4-int~MLT2B1|1|55779424|55783183	1	55779424	55783183	-	3760	1	55781977	55788993	55781972	55788998	7016	5898
LTR/ERV1|LTR17|1|55783184|55783946	1	55783184	55783946	-	763	1	55781977	55788993	55781972	55788998	7016	5898
LTR/ERVL|ERVL-B4-int|1|55783947|55783958	1	55783947	55783958	-	12	1	55781977	55788993	55781972	55788998	7016	5898
LTR/ERV1|HERV17-int|1|55784232|55788178	1	55784232	55788178	-	3947	1	55781977	55788993	55781972	55788998	7016	5898
LTR/ERV1|LTR17|1|55788184|55788968	1	55788184	55788968	-	785	1	55781977	55788993	55781972	55788998	7016	5898
LTR/ERVL|ERVL-B4-int~MLT2B1|1|55788969|55791432	1	55788969	55791432	-	2464	1	55781977	55788993	55781972	55788998	7016	5898
LTR/ERV1|HERV9-int|1|58169203|58173279	1	58169203	58173279	+	4077	1	58169729	58174110	58169724	58174115	4381	5901
LTR/ERVK|HERVK14-int~LTR14A|1|62178464|62183789	1	62178464	62183789	-	5326	1	62178464	62183792	62178459	62183797	5328	5903
LTR/ERV1|LTR8|1|62183792|62184204	1	62183792	62184204	-	413	1	62178464	62183792	62178459	62183797	5328	5903
LTR/ERV1|LTR12D|1|62753258|62754824	1	62753258	62754824	+	1567	1	62753981	62762193	62753976	62762198	8212	5904
LTR/ERV1|HERV9NC-int~LTR12C|1|62754838|62762661	1	62754838	62762661	+	7824	1	62753981	62762193	62753976	62762198	8212	5904
LTR/ERVL|HERVL18-int~LTR18A|1|64186608|64192762	1	64186608	64192762	+	6155	1	64186607	64192770	64186602	64192775	6163	5906
LTR/ERV1|HERVH-int~LTR7|1|64349943|64355761	1	64349943	64355761	-	5819	1	64349468	64356214	64349463	64356219	6746	5907
LTR/ERV1|LTR7Y|1|65643205|65643638	1	65643205	65643638	-	434	1	65637768	65648036	65637763	65648041	10268	5909
LTR/ERV1|HERVH-int|1|65643679|65644017	1	65643679	65644017	-	339	1	65637768	65648036	65637763	65648041	10268	5909
LTR/ERV1|HERVH-int|1|65644186|65646858	1	65644186	65646858	-	2673	1	65637768	65648036	65637763	65648041	10268	5909
LTR/ERV1|HERVH-int~LTR7Y|1|65647067|65648034	1	65647067	65648034	-	968	1	65637768	65648036	65637763	65648041	10268	5909
LTR/ERV1|HERV9-int~LTR12|1|66416990|66421746	1	66416990	66421746	-	4757	1	66417247	66425819	66417242	66425824	8572	5913
LTR/ERVK|LTR5_Hs|1|66424815|66425774	1	66424815	66425774	-	960	1	66417247	66425819	66417242	66425824	8572	5913
LTR/ERV1|HERV9-int|1|66425775|66426387	1	66425775	66426387	-	613	1	66417247	66425819	66417242	66425824	8572	5913
LTR/ERV1|HERVH-int~LTR7Y|1|68386004|68391994	1	68386004	68391994	+	5991	1	68386150	68395998	68386145	68396003	9848	5917
LTR/ERV1|LTR17|1|68392098|68392789	1	68392098	68392789	-	692	1	68386150	68395998	68386145	68396003	9848	5917
LTR/ERVL-MaLR|THE1A~THE1A-int|1|68395023|68397268	1	68395023	68397268	-	2246	1	68386150	68395998	68386145	68396003	9848	5917
LTR/ERV1|MER41B|1|70366448|70366866	1	70366448	70366866	-	419	1	70366862	70372373	70366857	70372378	5511	5918
LTR/ERV1|MER41B|1|70367360|70367542	1	70367360	70367542	-	183	1	70366862	70372373	70366857	70372378	5511	5918
LTR/ERV1|HERVH-int~LTR7Y|1|70367629|70374022	1	70367629	70374022	+	6394	1	70366862	70372373	70366857	70372378	5511	5918
LTR/ERV1|HERVH-int~LTR7|1|70588437|70593991	1	70588437	70593991	+	5555	1	70588486	70594003	70588481	70594008	5517	5919
LTR/ERV1|HERVP71A-int~LTR71A|1|71502068|71505279	1	71502068	71505279	+	3212	1	71502160	71510867	71502155	71510872	8707	5921
LTR/ERV1|HERVP71A-int~LTR71A|1|71505581|71510867	1	71505581	71510867	+	5287	1	71502160	71510867	71502155	71510872	8707	5921
LTR/ERVL|LTR32|1|72536817|72537238	1	72536817	72537238	-	422	1	72536820	72543692	72536815	72543697	6872	5922
LTR/ERV1|PRIMA41-int|1|72537403|72538041	1	72537403	72538041	-	639	1	72536820	72543692	72536815	72543697	6872	5922
LTR/ERVL|HERVL32-int|1|72538301|72540097	1	72538301	72540097	-	1797	1	72536820	72543692	72536815	72543697	6872	5922
LTR/ERVL|MLT2B3|1|72540098|72540627	1	72540098	72540627	-	530	1	72536820	72543692	72536815	72543697	6872	5922
LTR/ERVL|HERVL32-int~LTR32|1|72540628|72543692	1	72540628	72543692	-	3065	1	72536820	72543692	72536815	72543697	6872	5922
LTR/ERV1|HERVH-int~LTR7|1|72980446|72985490	1	72980446	72985490	-	5045	1	72984499	72993622	72984494	72993627	9123	5924
LTR/ERV1|HERVH-int~LTR7|1|72987801|72993602	1	72987801	72993602	-	5802	1	72984499	72993622	72984494	72993627	9123	5924
LTR/ERV1|LTR12|1|74740033|74740912	1	74740033	74740912	-	880	1	74740173	74745417	74740168	74745422	5244	5929
LTR/ERV1|HERV9-int~LTR12|1|74741115|74745644	1	74741115	74745644	-	4530	1	74740173	74745417	74740168	74745422	5244	5929
LTR/ERVK|HERVK-int~LTR5_Hs|1|75377086|75383458	1	75377086	75383458	+	6373	1	75377242	75387497	75377237	75387502	10255	5931	ERVK-1a
LTR/ERV1|HERVH-int~LTR7|1|76894813|76900387	1	76894813	76900387	-	5575	1	76894794	76900406	76894789	76900411	5612	5934
LTR/ERVL-MaLR|MSTB~MSTB-int|1|78870029|78872186	1	78870029	78872186	-	2158	1	78872187	78880915	78872182	78880920	8728	5937
LTR/ERV1|HERVH-int~LTR7B|1|78872187|78880486	1	78872187	78880486	+	8300	1	78872187	78880915	78872182	78880920	8728	5937
LTR/ERV1|LTR7B|1|78880489|78880915	1	78880489	78880915	+	427	1	78872187	78880915	78872182	78880920	8728	5937
LTR/ERVL-MaLR|MSTB|1|78880916|78881282	1	78880916	78881282	-	367	1	78872187	78880915	78872182	78880920	8728	5937
LTR/ERV1|LTR37-int~LTR37B|1|79635668|79637953	1	79635668	79637953	-	2286	1	79636722	79644493	79636717	79644498	7771	5939
LTR/ERV1|HERVH-int~LTR7|1|79638762|79644487	1	79638762	79644487	-	5726	1	79636722	79644493	79636717	79644498	7771	5939
LTR/ERV1|LTR7Y|1|79696342|79696775	1	79696342	79696775	-	434	1	79696347	79702067	79696342	79702072	5720	5940
LTR/ERV1|HERVH-int|1|79696777|79701628	1	79696777	79701628	-	4852	1	79696347	79702067	79696342	79702072	5720	5940
LTR/ERV1|LTR7Y|1|79701631|79702062	1	79701631	79702062	-	432	1	79696347	79702067	79696342	79702072	5720	5940
LTR/ERV1|LTR7|1|81245283|81245733	1	81245283	81245733	+	451	1	81245283	81251445	81245278	81251450	6162	5943
LTR/ERV1|HERVH-int~LTR7|1|81246492|81251207	1	81246492	81251207	+	4716	1	81245283	81251445	81245278	81251450	6162	5943
LTR/ERVL|LTR16|1|82065804|82066206	1	82065804	82066206	-	403	1	82065186	82072875	82065181	82072880	7689	5944
LTR/ERV1|HERVH-int~LTR7Y|1|82067562|82072837	1	82067562	82072837	-	5276	1	82065186	82072875	82065181	82072880	7689	5944
LTR/ERV1|HERVH-int~LTR7|1|82354569|82355358	1	82354569	82355358	-	790	1	82354311	82360556	82354306	82360561	6245	5945
LTR/ERV1|HERVH-int~LTR7|1|82355359|82360556	1	82355359	82360556	-	5198	1	82354311	82360556	82354306	82360561	6245	5945
LTR/ERV1|HERVH-int~LTR7|1|82955311|82961594	1	82955311	82961594	+	6284	1	82955305	82961581	82955300	82961586	6276	5946
LTR/ERV1|MER65C|1|84185857|84186208	1	84185857	84186208	-	352	1	84185857	84193548	84185852	84193553	7691	5947
LTR/ERV1|MER101-int~MER65C|1|84186519|84190771	1	84186519	84190771	-	4253	1	84185857	84193548	84185852	84193553	7691	5947
LTR/ERV1|MER65-int|1|84191430|84191459	1	84191430	84191459	-	30	1	84185857	84193548	84185852	84193553	7691	5947
LTR/ERV1|MER65-int|1|84191882|84192241	1	84191882	84192241	-	360	1	84185857	84193548	84185852	84193553	7691	5947
LTR/ERV1|MER65-int~MER65C|1|84193172|84193831	1	84193172	84193831	-	660	1	84185857	84193548	84185852	84193553	7691	5947
LTR/ERV1|HERVH48-int~MER48|1|86339370|86343590	1	86339370	86343590	+	4221	1	86339777	86344673	86339772	86344678	4896	5952
LTR/ERVL|HERVL18-int~LTR18A|1|86409350|86414606	1	86409350	86414606	-	5257	1	86409350	86416680	86409345	86416685	7330	5951
LTR/ERVL|MLT2A1|1|86414607|86415040	1	86414607	86415040	+	434	1	86409350	86416680	86409345	86416685	7330	5951
LTR/ERVL|HERVL18-int|1|86415041|86415587	1	86415041	86415587	-	547	1	86409350	86416680	86409345	86416685	7330	5951
LTR/ERVL|HERVL18-int~LTR18A|1|86415892|86416680	1	86415892	86416680	-	789	1	86409350	86416680	86409345	86416685	7330	5951
LTR/ERVK|HERVK14C-int|1|86504814|86507649	1	86504814	86507649	+	2836	1	86502069	86508345	86502064	86508350	6276	5953
LTR/ERV1|LTR12D|1|86801618|86802320	1	86801618	86802320	-	703	1	86801833	86809633	86801828	86809638	7800	5954
LTR/ERV1|HERV9NC-int|1|86802321|86806941	1	86802321	86806941	-	4621	1	86801833	86809633	86801828	86809638	7800	5954
LTR/ERV1|HERV9NC-int|1|86807805|86809245	1	86807805	86809245	-	1441	1	86801833	86809633	86801828	86809638	7800	5954
LTR/ERV1|LTR12D|1|86809259|86809922	1	86809259	86809922	-	664	1	86801833	86809633	86801828	86809638	7800	5954
LTR/ERVL|HERVL-int|1|88597910|88602327	1	88597910	88602327	+	4418	1	88597916	88602972	88597911	88602977	5056	5955
LTR/ERVL|MLT2A2|1|88602328|88602753	1	88602328	88602753	+	426	1	88597916	88602972	88597911	88602977	5056	5955
LTR/ERVL-MaLR|THE1A~THE1A-int|1|89335949|89338096	1	89335949	89338096	+	2148	1	89337707	89345852	89337702	89345857	8145	5961
LTR/ERV1|LTR1B~MER52-int|1|89338173|89345043	1	89338173	89345043	+	6871	1	89337707	89345852	89337702	89345857	8145	5961
LTR/ERVL|HERVL-int|1|89345044|89348651	1	89345044	89348651	+	3608	1	89337707	89345852	89337702	89345857	8145	5961
LTR/ERV1|MER51-int|1|91217108|91217602	1	91217108	91217602	+	495	1	91217603	91221324	91217598	91221329	3721	5965
LTR/ERVK|HERVK22-int~LTR22A|1|91217603|91220711	1	91217603	91220711	+	3109	1	91217603	91221324	91217598	91221329	3721	5965
LTR/ERVK|LTR22A|1|91220888|91221324	1	91220888	91221324	+	437	1	91217603	91221324	91217598	91221329	3721	5965
LTR/ERV1|Harlequin-int~LTR2|1|91662451|91667997	1	91662451	91667997	-	5547	1	91662451	91672448	91662446	91672453	9997	5966
LTR/ERV1|Harlequin-int|1|91669324|91669904	1	91669324	91669904	-	581	1	91662451	91672448	91662446	91672453	9997	5966
LTR/ERV1|LTR2|1|91670288|91670747	1	91670288	91670747	-	460	1	91662451	91672448	91662446	91672453	9997	5966
LTR/ERVL-MaLR|MSTA|1|93829798|93830180	1	93829798	93830180	+	383	1	93829913	93838086	93829908	93838091	8173	5970
LTR/ERV1|HERVH-int~LTR7C|1|93830337|93833028	1	93830337	93833028	+	2692	1	93829913	93838086	93829908	93838091	8173	5970
LTR/ERVK|MER11B|1|93833029|93834103	1	93833029	93834103	-	1075	1	93829913	93838086	93829908	93838091	8173	5970
LTR/ERV1|HERVH-int~LTR7C|1|93834104|93837088	1	93834104	93837088	+	2985	1	93829913	93838086	93829908	93838091	8173	5970
LTR/ERVL-MaLR|MSTA|1|93837248|93837303	1	93837248	93837303	+	56	1	93829913	93838086	93829908	93838091	8173	5970
LTR/ERV1|HERV9NC-int~LTR12|1|94371760|94378356	1	94371760	94378356	-	6597	1	94371747	94378713	94371742	94378718	6966	5973
LTR/ERV1|LTR12B|1|94378357|94378785	1	94378357	94378785	-	429	1	94371747	94378713	94371742	94378718	6966	5973
LTR/ERV1|HERVH-int~LTR7|1|94566470|94567300	1	94566470	94567300	-	831	1	94566485	94572689	94566480	94572694	6204	5975
LTR/ERV1|HERVH-int|1|94567335|94570789	1	94567335	94570789	-	3455	1	94566485	94572689	94566480	94572694	6204	5975
LTR/ERV1|HERVH-int|1|94571090|94571799	1	94571090	94571799	-	710	1	94566485	94572689	94566480	94572694	6204	5975
LTR/ERV1|LTR7|1|94572384|94572826	1	94572384	94572826	-	443	1	94566485	94572689	94566480	94572694	6204	5975
LTR/ERVL-MaLR|MLT1C2|1|95644327|95644580	1	95644327	95644580	-	254	1	95644482	95648284	95644477	95648289	3802	5977
LTR/ERVL|MLT2A1|1|95644581|95645009	1	95644581	95645009	-	429	1	95644482	95648284	95644477	95648289	3802	5977
LTR/ERVL|HERVL-int|1|95645011|95648412	1	95645011	95648412	-	3402	1	95644482	95648284	95644477	95648289	3802	5977
LTR/ERV1|HERV9N-int~LTR12D|1|96147669|96151343	1	96147669	96151343	+	3675	1	96147729	96153745	96147724	96153750	6016	5978
LTR/ERV1|MER61-int|1|96153391|96157591	1	96153391	96157591	-	4201	1	96147729	96153745	96147724	96153750	6016	5978
LTR/ERV1|HERVH-int~LTR7|1|98801055|98806858	1	98801055	98806858	-	5804	1	98800062	98806877	98800057	98806882	6815	5980
LTR/ERV1|HERVH-int~LTR7|1|99509511|99514921	1	99509511	99514921	+	5411	1	99509511	99515369	99509506	99515374	5858	5981
LTR/ERV1|LTR7|1|99514923|99515367	1	99514923	99515367	+	445	1	99509511	99515369	99509506	99515374	5858	5981
LTR/ERV1|LTR12B|1|101498981|101499437	1	101498981	101499437	+	457	1	101499079	101506294	101499074	101506299	7215	5983
LTR/ERV1|HERV9NC-int|1|101499456|101505097	1	101499456	101505097	+	5642	1	101499079	101506294	101499074	101506299	7215	5983
LTR/ERV1|LTR12B|1|101505865|101506297	1	101505865	101506297	+	433	1	101499079	101506294	101499074	101506299	7215	5983
LTR/ERV1|HERVI-int~LTR10B2|1|102085730|102092789	1	102085730	102092789	-	7060	1	102086135	102092888	102086130	102092893	6753	5986
LTR/ERV1|ERV24B_Prim-int|1|102092888|102093252	1	102092888	102093252	+	365	1	102086135	102092888	102086130	102092893	6753	5986
LTR|LTR91|1|102737033|102737548	1	102737033	102737548	+	516	1	102735637	102747998	102735632	102748003	12361	5987
LTR/ERVL-MaLR|MSTA|1|102740919|102741304	1	102740919	102741304	-	386	1	102735637	102747998	102735632	102748003	12361	5987
LTR/ERV1|LTR12|1|102743861|102744606	1	102743861	102744606	-	746	1	102735637	102747998	102735632	102748003	12361	5987
LTR/ERV1|HERV9N-int~LTR12|1|102745214|102749912	1	102745214	102749912	-	4699	1	102735637	102747998	102735632	102748003	12361	5987
LTR/ERVK|LTR3|1|102833274|102833703	1	102833274	102833703	+	430	1	102833368	102841125	102833363	102841130	7757	5988
LTR/ERVK|HERVK3-int|1|102833712|102835928	1	102833712	102835928	+	2217	1	102833368	102841125	102833363	102841130	7757	5988
LTR/ERVK|HERVK3-int|1|102837117|102840789	1	102837117	102840789	+	3673	1	102833368	102841125	102833363	102841130	7757	5988
LTR/ERVK|LTR3|1|102840792|102841221	1	102840792	102841221	+	430	1	102833368	102841125	102833363	102841130	7757	5988
LTR/ERVL|HERVL-int~MLT2A1|1|103266759|103273207	1	103266759	103273207	+	6449	1	103268225	103273353	103268220	103273358	5128	5991
LTR/ERV1|LTR7C|1|104380123|104380544	1	104380123	104380544	+	422	1	104380123	104388639	104380118	104388644	8516	5996
LTR/ERV1|HERVH-int~LTR7C|1|104384195|104388639	1	104384195	104388639	+	4445	1	104380123	104388639	104380118	104388644	8516	5996
LTR/ERV1|HERVE_a-int~LTR2|1|104459780|104468646	1	104459780	104468646	-	8867	1	104459780	104468289	104459775	104468294	8509	5997
LTR/ERV1|HERVH-int~LTR7|1|104597144|104602768	1	104597144	104602768	+	5625	1	104597438	104603785	104597433	104603790	6347	5998
LTR/ERVL-MaLR|MSTA|1|104602770|104602867	1	104602770	104602867	+	98	1	104597438	104603785	104597433	104603790	6347	5998
LTR/ERV1|LTR12|1|105108997|105109615	1	105108997	105109615	+	619	1	105109274	105118215	105109269	105118220	8941	5999
LTR/ERV1|HERV9NC-int|1|105109616|105114780	1	105109616	105114780	+	5165	1	105109274	105118215	105109269	105118220	8941	5999
LTR/ERV1|LTR12|1|105115386|105116004	1	105115386	105116004	+	619	1	105109274	105118215	105109269	105118220	8941	5999
LTR/ERV1|HERVH-int~LTR7|1|108473397|108478600	1	108473397	108478600	+	5204	1	108473135	108480383	108473130	108480388	7248	6005
LTR/ERV1|LTR36|1|108479838|108480452	1	108479838	108480452	-	615	1	108473135	108480383	108473130	108480388	7248	6005
LTR/ERV1|LTR10C|1|109702092|109702614	1	109702092	109702614	+	523	1	109702615	109710648	109702610	109710653	8033	6007
LTR/ERVK|HERVK11-int~MER11A|1|109702615|109709643	1	109702615	109709643	+	7029	1	109702615	109710648	109702610	109710653	8033	6007
LTR/ERV1|LTR10C|1|109709644|109709743	1	109709644	109709743	+	100	1	109702615	109710648	109702610	109710653	8033	6007
LTR/ERV1|HERV17-int~LTR17|1|109852233|109856868	1	109852233	109856868	-	4636	1	109853286	109861439	109853281	109861444	8153	6009
LTR/ERV1|LTR9B|1|111027823|111028434	1	111027823	111028434	+	612	1	111027890	111037387	111027885	111037392	9497	6011
LTR/ERVL-MaLR|THE1B|1|111028435|111028477	1	111028435	111028477	+	43	1	111027890	111037387	111027885	111037392	9497	6011
LTR/ERV1|HUERS-P3-int|1|111028531|111032106	1	111028531	111032106	+	3576	1	111027890	111037387	111027885	111037392	9497	6011
LTR/ERV1|HUERS-P3-int|1|111032107|111032847	1	111032107	111032847	+	741	1	111027890	111037387	111027885	111037392	9497	6011
LTR/ERV1|LTR9B|1|111032852|111033434	1	111032852	111033434	+	583	1	111027890	111037387	111027885	111037392	9497	6011
LTR/ERVL-MaLR|THE1B~THE1B-int|1|111033435|111035069	1	111033435	111035069	+	1635	1	111027890	111037387	111027885	111037392	9497	6011
LTR/ERVL-MaLR|THE1B|1|111035074|111035441	1	111035074	111035441	+	368	1	111027890	111037387	111027885	111037392	9497	6011
LTR/ERVL|HERVL-int~MLT2A1|1|112126003|112132607	1	112126003	112132607	-	6605	1	112123455	112132620	112123450	112132625	9165	6013
LTR/ERVL-MaLR|MLT1F|1|112808692|112808859	1	112808692	112808859	+	168	1	112808821	112815357	112808816	112815362	6536	6015
LTR/ERV1|LTR7|1|112809667|112810080	1	112809667	112810080	+	414	1	112808821	112815357	112808816	112815362	6536	6015
LTR/ERV1|HERVH-int|1|112810546|112814281	1	112810546	112814281	+	3736	1	112808821	112815357	112808816	112815362	6536	6015
LTR/ERV1|HERVH-int~LTR7Y|1|112814558|112815327	1	112814558	112815327	+	770	1	112808821	112815357	112808816	112815362	6536	6015
LTR/ERV1|MER41C|1|112826119|112826179	1	112826119	112826179	-	61	1	112826178	112832724	112826173	112832729	6546	6016
LTR/ERV1|Harlequin-int~LTR2|1|112826180|112831187	1	112826180	112831187	+	5008	1	112826178	112832724	112826173	112832729	6546	6016
LTR/ERV1|LTR2|1|112832262|112832724	1	112832262	112832724	+	463	1	112826178	112832724	112826173	112832729	6546	6016
LTR/ERV1|MER41C|1|112832725|112832987	1	112832725	112832987	-	263	1	112826178	112832724	112826173	112832729	6546	6016
LTR/ERV1|Harlequin-int~LTR2|1|114362968|114367511	1	114362968	114367511	-	4544	1	114363331	114369602	114363326	114369607	6271	6022
LTR/ERV1|HERVE_a-int~LTR2|1|114368202|114369592	1	114368202	114369592	-	1391	1	114363331	114369602	114363326	114369607	6271	6022
LTR/ERV1|MER4-int|1|114369593|114370990	1	114369593	114370990	+	1398	1	114363331	114369602	114363326	114369607	6271	6022
LTR/ERV1|LTR7C|1|115509141|115509547	1	115509141	115509547	-	407	1	115509135	115515373	115509130	115515378	6238	6024
LTR/ERV1|HERVH-int~LTR7C|1|115510999|115515447	1	115510999	115515447	-	4449	1	115509135	115515373	115509130	115515378	6238	6024
LTR/ERV1|HERVIP10B3-int~LTR10B1|1|116743436|116746255	1	116743436	116746255	+	2820	1	116743298	116752070	116743293	116752075	8772	6025
LTR/ERV1|LTR10B1|1|116748162|116748594	1	116748162	116748594	+	433	1	116743298	116752070	116743293	116752075	8772	6025
LTR/ERV1|MER34C|1|116749161|116749180	1	116749161	116749180	+	20	1	116743298	116752070	116743293	116752075	8772	6025
LTR/ERV1|MER66B|1|116749181|116749648	1	116749181	116749648	-	468	1	116743298	116752070	116743293	116752075	8772	6025
LTR/ERV1|MER34C|1|116749649|116750200	1	116749649	116750200	+	552	1	116743298	116752070	116743293	116752075	8772	6025
LTR/ERV1|MER4C|1|116751531|116751979	1	116751531	116751979	+	449	1	116743298	116752070	116743293	116752075	8772	6025
LTR/ERV1|HERVH-int~LTR7B|1|116862347|116863264	1	116862347	116863264	+	918	1	116862581	116867559	116862576	116867564	4978	6026
LTR/ERV1|HERVH-int~LTR7|1|116863305|116868395	1	116863305	116868395	+	5091	1	116862581	116867559	116862576	116867564	4978	6026
LTR/ERV1|HERV9-int~LTR12F|1|118225552|118232872	1	118225552	118232872	+	7321	1	118225659	118233123	118225654	118233128	7464	6029
LTR/ERV1|HERV17-int~LTR17|1|119168299|119171366	1	119168299	119171366	-	3068	1	119164450	119171266	119164445	119171271	6816	6033
LTR/ERV1|HERV9-int|1|121510490|121511971	1	121510490	121511971	+	1482	1	121510068	121514123	121510063	121514128	4055	6036
LTR/ERV1|LTR12|1|121513641|121514183	1	121513641	121514183	+	543	1	121510068	121514123	121510063	121514128	4055	6036
LTR/ERV1|MER66-int~MER66C|1|143764648|143765764	1	143764648	143765764	-	1117	1	143764840	143778331	143764835	143778336	13491	6056
LTR/ERV1|MER66-int|1|143766075|143766344	1	143766075	143766344	-	270	1	143764840	143778331	143764835	143778336	13491	6056
LTR/ERV1|PRIMA41-int|1|143771818|143772883	1	143771818	143772883	-	1066	1	143764840	143778331	143764835	143778336	13491	6056
LTR/ERV1|PRIMA41-int|1|143773182|143774726	1	143773182	143774726	-	1545	1	143764840	143778331	143764835	143778336	13491	6056
LTR/ERV1|PRIMA41-int|1|143775021|143777302	1	143775021	143777302	-	2282	1	143764840	143778331	143764835	143778336	13491	6056
LTR/ERV1|MER66-int~MER66C|1|143777337|143778492	1	143777337	143778492	-	1156	1	143764840	143778331	143764835	143778336	13491	6056
LTR/ERVK|HERVK-int|1|150632874|150634662	1	150632874	150634662	-	1789	1	150628159	150635776	150628154	150635781	7617	6062
LTR/ERVK|LTR5_Hs|1|150634924|150635884	1	150634924	150635884	+	961	1	150628159	150635776	150628154	150635781	7617	6062
LTR/ERVK|HERVK9-int~MER9a3|1|150654651|150659716	1	150654651	150659716	+	5066	1	150650452	150657785	150650447	150657790	7333	6061
LTR/ERVK|HERVK9-int~MER9a3|1|154047362|154051209	1	154047362	154051209	+	3848	1	154048082	154053911	154048077	154053916	5829	6067
LTR/ERVK|HERVK9-int~MER9a3|1|154051514|154053911	1	154051514	154053911	+	2398	1	154048082	154053911	154048077	154053916	5829	6067
LTR/ERV1|HERV9-int~LTR12C|1|154670567|154677247	1	154670567	154677247	+	6681	1	154671475	154677936	154671470	154677941	6461	6068
LTR/ERV1|LTR12E|1|154677855|154679190	1	154677855	154679190	+	1336	1	154671475	154677936	154671470	154677941	6461	6068
LTR/ERV1|HERV17-int|1|155623756|155623954	1	155623756	155623954	-	199	1	155623851	155626214	155623846	155626219	2363	6070
LTR/ERVK|MER9a1|1|155623955|155624466	1	155623955	155624466	+	512	1	155623851	155626214	155623846	155626219	2363	6070
LTR/ERV1|HERV17-int|1|155624467|155626665	1	155624467	155626665	-	2199	1	155623851	155626214	155623846	155626219	2363	6070
LTR/ERVK|LTR5_Hs|1|155626666|155627633	1	155626666	155627633	-	968	1	155626674	155635703	155626669	155635708	9029	6069	ERVK-7
LTR/ERVK|HERVK-int|1|155629344|155634870	1	155629344	155634870	-	5527	1	155626674	155635703	155626669	155635708	9029	6069	ERVK-7
LTR/ERVK|LTR5_Hs|1|155634878|155635845	1	155634878	155635845	-	968	1	155626674	155635703	155626669	155635708	9029	6069
LTR/ERV1|MER51C|1|155650269|155650644	1	155650269	155650644	-	376	1	155650288	155659631	155650283	155659636	9343	6072
LTR/ERV1|HERVFH21-int|1|155650645|155651118	1	155650645	155651118	-	474	1	155650288	155659631	155650283	155659636	9343	6072
LTR/ERV1|HERVFH21-int|1|155651438|155652714	1	155651438	155652714	-	1277	1	155650288	155659631	155650283	155659636	9343	6072
LTR/ERV1|HERV4_I-int|1|155652865|155653497	1	155652865	155653497	-	633	1	155650288	155659631	155650283	155659636	9343	6072
LTR/ERV1|HERV4_I-int|1|155653796|155658020	1	155653796	155658020	-	4225	1	155650288	155659631	155650283	155659636	9343	6072
LTR/ERV1|HERV4_I-int~MER51C|1|155658327|155659627	1	155658327	155659627	-	1301	1	155650288	155659631	155650283	155659636	9343	6072
LTR/ERVK|HERVKC4-int~LTR14|1|155691831|155693679	1	155691831	155693679	-	1849	1	155691829	155699522	155691824	155699527	7693	6073
LTR/ERVK|HERVKC4-int|1|155693987|155697375	1	155693987	155697375	-	3389	1	155691829	155699522	155691824	155699527	7693	6073
LTR/ERVK|MER11B|1|155697376|155698454	1	155697376	155698454	-	1079	1	155691829	155699522	155691824	155699527	7693	6073
LTR/ERVK|HERVKC4-int~LTR14|1|155698455|155699521	1	155698455	155699521	-	1067	1	155691829	155699522	155691824	155699527	7693	6073
LTR/ERVK|LTR5_Hs|1|156179223|156180190	1	156179223	156180190	+	968	1	156180078	156187897	156180073	156187902	7819	6074
LTR/ERVK|LTR5_Hs|1|156181461|156182421	1	156181461	156182421	+	961	1	156180078	156187897	156180073	156187902	7819	6074
LTR/ERVK|LTR22E|1|156183884|156183994	1	156183884	156183994	-	111	1	156180078	156187897	156180073	156187902	7819	6074
LTR/ERVK|HERVK22-int~LTR22E|1|156184304|156187410	1	156184304	156187410	-	3107	1	156180078	156187897	156180073	156187902	7819	6074
LTR/ERVK|HERVK22-int|1|156187722|156188067	1	156187722	156188067	-	346	1	156180078	156187897	156180073	156187902	7819	6074
LTR/ERV1|LTR78|1|157268641|157268928	1	157268641	157268928	-	288	1	157268909	157278348	157268904	157278353	9439	6075
LTR/ERV1|LTR78|1|157269220|157269680	1	157269220	157269680	-	461	1	157268909	157278348	157268904	157278353	9439	6075
LTR/ERVL-MaLR|MLT1A1|1|157272087|157272476	1	157272087	157272476	+	390	1	157268909	157278348	157268904	157278353	9439	6075
LTR?|MamRep605|1|157272477|157272761	1	157272477	157272761	+	285	1	157268909	157278348	157268904	157278353	9439	6075
LTR/ERV1|HERVFH21-int~LTR21A|1|157273298|157275504	1	157273298	157275504	-	2207	1	157268909	157278348	157268904	157278353	9439	6075
LTR/ERV1|HERVFH21-int~LTR21A|1|157275553|157279886	1	157275553	157279886	-	4334	1	157268909	157278348	157268904	157278353	9439	6075
LTR/ERVL|HERVL-int~MLT2A2|1|157456874|157463360	1	157456874	157463360	-	6487	1	157456947	157463367	157456942	157463372	6420	6076
LTR/ERVK|HERVK22-int~LTR22B1|1|158947555|158949382	1	158947555	158949382	-	1828	1	158947555	158959388	158947550	158959393	11833	6078
LTR/ERVK|HERVK22-int|1|158949827|158952739	1	158949827	158952739	-	2913	1	158947555	158959388	158947550	158959393	11833	6078
LTR/ERVK|HERVK22-int~LTR22B1|1|158958798|158959644	1	158958798	158959644	-	847	1	158947555	158959388	158947550	158959393	11833	6078
LTR/ERVK|HERVK-int~LTR5|1|160690785|160697338	1	160690785	160697338	+	6554	1	160690812	160699987	160690807	160699992	9175	6079	ERVK-18
LTR/ERVK|LTR5|1|160699048|160700016	1	160699048	160700016	+	969	1	160690812	160699987	160690807	160699992	9175	6079
LTR/ERV1|MER50|1|160716837|160716979	1	160716837	160716979	+	143	1	160716922	160725930	160716917	160725935	9008	6081
LTR/ERV1|MER50~MER50-int|1|160717280|160718473	1	160717280	160718473	+	1194	1	160716922	160725930	160716917	160725935	9008	6081
LTR/ERV1|MER50-int|1|160718620|160720853	1	160718620	160720853	+	2234	1	160716922	160725930	160716917	160725935	9008	6081
LTR/ERV1|LTR19-int|1|160721203|160722449	1	160721203	160722449	+	1247	1	160716922	160725930	160716917	160725935	9008	6081
LTR/ERV1|MER50|1|160725511|160726229	1	160725511	160726229	+	719	1	160716922	160725930	160716917	160725935	9008	6081
LTR/ERV1|LTR12F|1|161250130|161250615	1	161250130	161250615	+	486	1	161250327	161257712	161250322	161257717	7385	6083
LTR/ERV1|HERV9NC-int|1|161250635|161252408	1	161250635	161252408	+	1774	1	161250327	161257712	161250322	161257717	7385	6083
LTR/ERV1|HERV9NC-int|1|161252715|161256599	1	161252715	161256599	+	3885	1	161250327	161257712	161250322	161257717	7385	6083
LTR/ERV1|LTR12B|1|161257375|161257832	1	161257375	161257832	+	458	1	161250327	161257712	161250322	161257717	7385	6083
LTR/ERV1|LTR2C|1|161404178|161404660	1	161404178	161404660	-	483	1	161404178	161410693	161404173	161410698	6515	6084
LTR/ERV1|HERV3-int|1|161405361|161406061	1	161405361	161406061	-	701	1	161404178	161410693	161404173	161410698	6515	6084
LTR/ERV1|HERV3-int|1|161407130|161408667	1	161407130	161408667	-	1538	1	161404178	161410693	161404173	161410698	6515	6084
LTR/ERV1|HERV3-int~LTR2C|1|161408670|161410952	1	161408670	161410952	-	2283	1	161404178	161410693	161404173	161410698	6515	6084
LTR/ERV1|HERV9NC-int~LTR12C|1|161472831|161480294	1	161472831	161480294	+	7464	1	161472931	161480292	161472926	161480297	7361	6085
LTR/ERV1|HUERS-P3-int~LTR9A1|1|161483061|161488577	1	161483061	161488577	-	5517	1	161480757	161486360	161480752	161486365	5603	6086
LTR/ERV1|HUERS-P3-int~LTR9A1|1|161483061|161488577	1	161483061	161488577	-	5517	1	161486732	161495378	161486727	161495383	8646	6087
LTR/ERVK|HERVK14-int|1|161489309|161491473	1	161489309	161491473	+	2165	1	161486732	161495378	161486727	161495383	8646	6087
LTR/ERVK|LTR3B|1|161491489|161491773	1	161491489	161491773	+	285	1	161486732	161495378	161486727	161495383	8646	6087
LTR/ERVL-MaLR|MLT1C2|1|161493497|161493802	1	161493497	161493802	+	306	1	161486732	161495378	161486727	161495383	8646	6087
LTR/ERV1|LTR43B|1|161494024|161494724	1	161494024	161494724	-	701	1	161486732	161495378	161486727	161495383	8646	6087
LTR/ERVL-MaLR|MLT1F2|1|161494999|161495574	1	161494999	161495574	+	576	1	161486732	161495378	161486727	161495383	8646	6087
LTR/ERV1|HERVH-int~LTR7|1|163591309|163596529	1	163591309	163596529	+	5221	1	163591309	163597002	163591304	163597007	5693	6088
LTR/ERV1|MER4B-int|1|163596553|163597181	1	163596553	163597181	-	629	1	163591309	163597002	163591304	163597007	5693	6088
LTR/ERVK|HERVK-int~LTR5B|1|166605366|166611021	1	166605366	166611021	-	5656	1	166605366	166611021	166605361	166611026	5655	6089
LTR/ERVK|HERVK9-int~MER9a3|1|167317366|167322602	1	167317366	167322602	-	5237	1	167317844	167323390	167317839	167323395	5546	6091
LTR/ERVK|MER9a3|1|167322610|167323078	1	167322610	167323078	-	469	1	167317844	167323390	167317839	167323395	5546	6091
LTR/ERV1|LTR2B|1|167863091|167863572	1	167863091	167863572	+	482	1	167863091	167869903	167863086	167869908	6812	6092
LTR/ERV1|Harlequin-int|1|167863949|167864544	1	167863949	167864544	+	596	1	167863091	167869903	167863086	167869908	6812	6092
LTR/ERV1|Harlequin-int|1|167865654|167866544	1	167865654	167866544	+	891	1	167863091	167869903	167863086	167869908	6812	6092
LTR/ERV1|Harlequin-int~LTR2B|1|167866782|167869903	1	167866782	167869903	+	3122	1	167863091	167869903	167863086	167869908	6812	6092
LTR/ERV1|LTR12E|1|169661034|169662288	1	169661034	169662288	+	1255	1	169661628	169670891	169661623	169670896	9263	6094
LTR/ERV1|LTR12C|1|169662290|169662412	1	169662290	169662412	+	123	1	169661628	169670891	169661623	169670896	9263	6094
LTR/ERV1|HERV9NC-int|1|169662413|169667757	1	169662413	169667757	+	5345	1	169661628	169670891	169661623	169670896	9263	6094
LTR/ERV1|LTR12C|1|169668040|169669410	1	169668040	169669410	+	1371	1	169661628	169670891	169661623	169670896	9263	6094
LTR/ERV1|HERVH-int~LTR7C|1|169683070|169687626	1	169683070	169687626	+	4557	1	169683482	169691301	169683477	169691306	7819	6095
LTR/ERV1|LTR2|1|169687627|169688095	1	169687627	169688095	+	469	1	169683482	169691301	169683477	169691306	7819	6095
LTR/ERV1|HERVH-int~LTR7C|1|169688096|169688723	1	169688096	169688723	+	628	1	169683482	169691301	169683477	169691306	7819	6095
LTR/ERVL?|LTR89|1|169688752|169688918	1	169688752	169688918	+	167	1	169683482	169691301	169683477	169691306	7819	6095
LTR/ERV1|Harlequin-int~LTR10C|1|171219225|171221768	1	171219225	171221768	+	2544	1	171219225	171224440	171219220	171224445	5215	6098
LTR/ERV1|HERVIP10F-int~LTR10C|1|171221948|171224819	1	171221948	171224819	+	2872	1	171219225	171224440	171219220	171224445	5215	6098
LTR/ERV1|MER57A-int~MER57C1|1|171224833|171225545	1	171224833	171225545	-	713	1	171224951	171233473	171224946	171233478	8522	6097
LTR/ERV1|MER57A-int|1|171225858|171226015	1	171225858	171226015	-	158	1	171224951	171233473	171224946	171233478	8522	6097
LTR/ERV1|MER57A-int|1|171227511|171228187	1	171227511	171228187	-	677	1	171224951	171233473	171224946	171233478	8522	6097
LTR/ERV1|LTR12B|1|171228191|171228718	1	171228191	171228718	+	528	1	171224951	171233473	171224946	171233478	8522	6097
LTR/ERV1|MER57A-int|1|171228719|171228777	1	171228719	171228777	-	59	1	171224951	171233473	171224946	171233478	8522	6097
LTR/ERV1|MER57A-int|1|171229083|171229915	1	171229083	171229915	-	833	1	171224951	171233473	171224946	171233478	8522	6097
LTR/ERV1|MER57A-int|1|171230219|171232327	1	171230219	171232327	-	2109	1	171224951	171233473	171224946	171233478	8522	6097
LTR/ERV1|MER57A-int~MER57C1|1|171232494|171233562	1	171232494	171233562	-	1069	1	171224951	171233473	171224946	171233478	8522	6097
LTR/ERV1|MER65-int~MER65A|1|172795691|172799029	1	172795691	172799029	-	3339	1	172795697	172812639	172795692	172812644	16942	6104
LTR/ERV1|HERV9N-int|1|172799046|172801827	1	172799046	172801827	+	2782	1	172795697	172812639	172795692	172812644	16942	6104
LTR/ERV1|HERV9-int~LTR12|1|172802874|172804420	1	172802874	172804420	+	1547	1	172795697	172812639	172795692	172812644	16942	6104
LTR/ERV1|MER65-int|1|172804421|172804627	1	172804421	172804627	-	207	1	172795697	172812639	172795692	172812644	16942	6104
LTR/ERV1|MER65-int|1|172804924|172805222	1	172804924	172805222	-	299	1	172795697	172812639	172795692	172812644	16942	6104
LTR/ERV1|MER65-int|1|172805523|172806446	1	172805523	172806446	-	924	1	172795697	172812639	172795692	172812644	16942	6104
LTR/ERV1|MER65-int~MER65A|1|172810636|172812856	1	172810636	172812856	-	2221	1	172795697	172812639	172795692	172812644	16942	6104
LTR/ERV1|HERV9-int~LTR12F|1|173367863|173375975	1	173367863	173375975	+	8113	1	173367995	173375971	173367990	173375976	7976	6106
LTR/ERV1|HERV30-int~LTR12|1|173376472|173378310	1	173376472	173378310	+	1839	1	173376648	173386043	173376643	173386048	9395	6107
LTR/ERV1|HERV9-int~LTR12|1|173380414|173382449	1	173380414	173382449	+	2036	1	173376648	173386043	173376643	173386048	9395	6107
LTR/ERV1|HERVIP10F-int~LTR10C|1|173637251|173643016	1	173637251	173643016	+	5766	1	173637224	173643032	173637219	173643037	5808	6108
LTR/ERV1|HERVIP10FH-int~MER4A1|1|173683654|173691408	1	173683654	173691408	-	7755	1	173683960	173692052	173683955	173692057	8092	6109
LTR/ERV1|LTR10F|1|173691409|173691511	1	173691409	173691511	-	103	1	173683960	173692052	173683955	173692057	8092	6109
LTR/ERV1|LTR10F|1|173691810|173692248	1	173691810	173692248	-	439	1	173683960	173692052	173683955	173692057	8092	6109
LTR/ERV1|LTR78|1|175098902|175100170	1	175098902	175100170	-	1269	1	175097959	175107407	175097954	175107412	9448	6114
LTR/ERV1|LTR78|1|175100351|175100616	1	175100351	175100616	-	266	1	175097959	175107407	175097954	175107412	9448	6114
LTR/ERV1|HERV9NC-int~LTR12C|1|175101077|175109022	1	175101077	175109022	-	7946	1	175097959	175107407	175097954	175107412	9448	6114
LTR/ERVL-MaLR|MSTB1|1|176314740|176314917	1	176314740	176314917	+	178	1	176308346	176326337	176308341	176326342	17991	6116
LTR/ERV1|LTR39~PABL_B-int|1|176316595|176324559	1	176316595	176324559	-	7965	1	176308346	176326337	176308341	176326342	17991	6116
LTR/ERV1|LTR39|1|176325120|176325285	1	176325120	176325285	-	166	1	176308346	176326337	176308341	176326342	17991	6116
LTR/ERV1|HERVH-int~LTR7B|1|178040241|178045930	1	178040241	178045930	+	5690	1	178040363	178045925	178040358	178045930	5562	6118
LTR/ERVK|HERVK9-int~MER9a1|1|178554076|178560481	1	178554076	178560481	-	6406	1	178553828	178560028	178553823	178560033	6200	6119
LTR/ERVK|HERVK3-int~LTR3A|1|179437125|179437869	1	179437125	179437869	-	745	1	179437569	179443253	179437564	179443258	5684	6120
LTR/ERVK|HERVK3-int~LTR3A|1|179438179|179443267	1	179438179	179443267	-	5089	1	179437569	179443253	179437564	179443258	5684	6120
LTR/ERVK|HERVK11-int~MER11B|1|181245995|181255232	1	181245995	181255232	+	9238	1	181246197	181255342	181246192	181255347	9145	6122
LTR/ERVL-MaLR|MLT1O|1|183613058|183613209	1	183613058	183613209	+	152	1	183613210	183622443	183613205	183622448	9233	6123
LTR/ERV1|LTR7Y|1|183613210|183613643	1	183613210	183613643	+	434	1	183613210	183622443	183613205	183622448	9233	6123
LTR/ERVL-MaLR|MLT1O|1|183613644|183613659	1	183613644	183613659	+	16	1	183613210	183622443	183613205	183622448	9233	6123
LTR/ERV1|HERVH-int|1|183614591|183618941	1	183614591	183618941	+	4351	1	183613210	183622443	183613205	183622448	9233	6123
LTR/ERV1|LTR7Y|1|183618943|183619373	1	183618943	183619373	+	431	1	183613210	183622443	183613205	183622448	9233	6123
LTR/ERVL-MaLR|MLT1O|1|183619374|183619559	1	183619374	183619559	+	186	1	183613210	183622443	183613205	183622448	9233	6123
LTR/ERV1|MER41A|1|183621461|183622012	1	183621461	183622012	-	552	1	183613210	183622443	183613205	183622448	9233	6123
LTR/ERV1|HERVH48-int~MER48|1|183702773|183709310	1	183702773	183709310	-	6538	1	183700889	183709310	183700884	183709315	8421	6124
LTR/ERVK|MER11B|1|185577782|185578984	1	185577782	185578984	+	1203	1	185578774	185596328	185578769	185596333	17554	6125
LTR/ERVK|HERVK22-int~LTR22C2|1|185581069|185586238	1	185581069	185586238	-	5170	1	185578774	185596328	185578769	185596333	17554	6125
LTR/ERVL|LTR33A|1|185595725|185595889	1	185595725	185595889	-	165	1	185578774	185596328	185578769	185596333	17554	6125
LTR/ERVL|LTR50|1|185596028|185596355	1	185596028	185596355	-	328	1	185578774	185596328	185578769	185596333	17554	6125
LTR/ERV1|HERVH-int~LTR7|1|185948279|185954216	1	185948279	185954216	-	5938	1	185947626	185954216	185947621	185954221	6590	6126
LTR/ERV1|ERV24B_Prim-int|1|186514287|186516142	1	186514287	186516142	+	1856	1	186512486	186523752	186512481	186523757	11266	6127
LTR/ERV1|ERV24B_Prim-int|1|186516448|186517620	1	186516448	186517620	+	1173	1	186512486	186523752	186512481	186523757	11266	6127
LTR/ERVL|MLT2A2|1|186517621|186518058	1	186517621	186518058	-	438	1	186512486	186523752	186512481	186523757	11266	6127
LTR/ERV1|ERV24B_Prim-int|1|186518059|186519836	1	186518059	186519836	+	1778	1	186512486	186523752	186512481	186523757	11266	6127
LTR/ERV1|MER57A-int|1|186520783|186520864	1	186520783	186520864	+	82	1	186512486	186523752	186512481	186523757	11266	6127
LTR/ERVL-MaLR|THE1D|1|186520865|186521223	1	186520865	186521223	+	359	1	186512486	186523752	186512481	186523757	11266	6127
LTR/ERV1|MER57A-int|1|186521224|186521572	1	186521224	186521572	+	349	1	186512486	186523752	186512481	186523757	11266	6127
LTR/ERVL-MaLR|THE1D|1|186522584|186522942	1	186522584	186522942	+	359	1	186512486	186523752	186512481	186523757	11266	6127
LTR/ERVL-MaLR|THE1D-int|1|186522945|186524560	1	186522945	186524560	+	1616	1	186512486	186523752	186512481	186523757	11266	6127
LTR/ERV1|MER67D|1|187630350|187630698	1	187630350	187630698	-	349	1	187630702	187639303	187630697	187639308	8601	6129
LTR/ERV1|HERVIP10F-int~LTR10B2|1|187630702|187632170	1	187630702	187632170	+	1469	1	187630702	187639303	187630697	187639308	8601	6129
LTR/ERV1|HERVIP10F-int|1|187635598|187635712	1	187635598	187635712	+	115	1	187630702	187639303	187630697	187639308	8601	6129
LTR/ERV1|HERVIP10F-int~LTR10B2|1|187635996|187639303	1	187635996	187639303	+	3308	1	187630702	187639303	187630697	187639308	8601	6129
LTR/ERV1|HERVH-int~LTR7|1|187765509|187770874	1	187765509	187770874	-	5366	1	187763316	187770890	187763311	187770895	7574	6132
LTR/ERV1|LTR12|1|188257137|188258010	1	188257137	188258010	-	874	1	188254253	188261096	188254248	188261101	6843	6136
LTR/ERV1|HERV9N-int|1|188258016|188263103	1	188258016	188263103	-	5088	1	188254253	188261096	188254248	188261101	6843	6136
LTR/ERVL|HERVL-int~MLT2A1|1|188335018|188340644	1	188335018	188340644	-	5627	1	188335033	188341843	188335028	188341848	6810	6135
LTR/ERVL|HERVL-int|1|188340944|188341367	1	188340944	188341367	-	424	1	188335033	188341843	188335028	188341848	6810	6135
LTR/ERVL|MLT2A1|1|188341370|188341531	1	188341370	188341531	-	162	1	188335033	188341843	188335028	188341848	6810	6135
LTR/ERVL|MLT2A1|1|188341837|188342121	1	188341837	188342121	-	285	1	188335033	188341843	188335028	188341848	6810	6135
LTR/ERVL-MaLR|THE1B|1|188664935|188665002	1	188664935	188665002	-	68	1	188664057	188672609	188664052	188672614	8552	6139
LTR/ERVL-MaLR|THE1-int|1|188665008|188665302	1	188665008	188665302	+	295	1	188664057	188672609	188664052	188672614	8552	6139
LTR/ERV1|MER51D|1|188665714|188665843	1	188665714	188665843	+	130	1	188664057	188672609	188664052	188672614	8552	6139
LTR/ERV1|PRIMA41-int|1|188666195|188668851	1	188666195	188668851	+	2657	1	188664057	188672609	188664052	188672614	8552	6139
LTR/ERV1|HERV4_I-int|1|188669318|188671941	1	188669318	188671941	+	2624	1	188664057	188672609	188664052	188672614	8552	6139
LTR/ERV1|MER51D|1|188672377|188672518	1	188672377	188672518	+	142	1	188664057	188672609	188664052	188672614	8552	6139
LTR/ERVL|HERVL-int~MLT2A2|1|193375087|193377295	1	193375087	193377295	-	2209	1	193375077	193383555	193375072	193383560	8478	6144
LTR/ERVL-MaLR|THE1C~THE1C-int|1|193377298|193379142	1	193377298	193379142	+	1845	1	193375077	193383555	193375072	193383560	8478	6144
LTR/ERVL|HERVL-int|1|193379147|193381372	1	193379147	193381372	-	2226	1	193375077	193383555	193375072	193383560	8478	6144
LTR/ERVL|HERVL-int~MLT2A2|1|193381758|193383945	1	193381758	193383945	-	2188	1	193375077	193383555	193375072	193383560	8478	6144
LTR/ERV1|LOR1b|1|195136936|195137349	1	195136936	195137349	+	414	1	195135209	195144760	195135204	195144765	9551	6146
LTR/ERV1|HERV9N-int|1|195138233|195141546	1	195138233	195141546	+	3314	1	195135209	195144760	195135204	195144765	9551	6146
LTR/ERV1|MER50~MER50-int|1|195732186|195739188	1	195732186	195739188	+	7003	1	195732186	195738786	195732181	195738791	6600	6148
LTR/ERV1|PABL_B-int|1|196868935|196873671	1	196868935	196873671	+	4737	1	196870350	196875321	196870345	196875326	4971	6152
LTR/ERV1|LTR26~LTR39-int|1|196874891|196875833	1	196874891	196875833	+	943	1	196870350	196875321	196870345	196875326	4971	6152
LTR/ERV1|HERVH-int~LTR7|1|198034651|198035807	1	198034651	198035807	+	1157	1	198034651	198042126	198034646	198042131	7475	6155
LTR/ERV1|HERVH-int~LTR7|1|198035818|198040990	1	198035818	198040990	+	5173	1	198034651	198042126	198034646	198042131	7475	6155
LTR/ERVL-MaLR|MLT1H|1|198042086|198042569	1	198042086	198042569	+	484	1	198034651	198042126	198034646	198042131	7475	6155
LTR/ERV1|HERV9NC-int|1|199091613|199093308	1	199091613	199093308	+	1696	1	199091140	199097994	199091135	199097999	6854	6157
LTR/ERV1|HERV9NC-int|1|199093577|199096701	1	199093577	199096701	+	3125	1	199091140	199097994	199091135	199097999	6854	6157
LTR/ERV1|LTR12D|1|199097459|199098046	1	199097459	199098046	+	588	1	199091140	199097994	199091135	199097999	6854	6157
LTR/ERVK|HERVK14-int|1|205858180|205864227	1	205858180	205864227	+	6048	1	205859304	205864229	205859299	205864234	4925	6164
LTR/ERV1|HERVH-int~LTR7B|1|205884573|205890317	1	205884573	205890317	-	5745	1	205884553	205890432	205884548	205890437	5879	6166
LTR/ERVK|HERVK9-int~MER9a2|1|205890691|205896160	1	205890691	205896160	+	5470	1	205890691	205905299	205890686	205905304	14608	6165
LTR/ERV1|LTR2B|1|206052519|206053000	1	206052519	206053000	+	482	1	206052702	206058912	206052697	206058917	6210	6169
LTR/ERV1|Harlequin-int~LTR2B|1|206054886|206058912	1	206054886	206058912	+	4027	1	206052702	206058912	206052697	206058917	6210	6169
LTR/ERV1|LTR7|1|207633751|207634199	1	207633751	207634199	-	449	1	207632285	207641252	207632280	207641257	8967	6171
LTR/ERVK|HERVK-int~LTR5_Hs|1|207635112|207639291	1	207635112	207639291	-	4180	1	207632285	207641252	207632280	207641257	8967	6171
LTR/ERV1|HERVH-int~LTR7|1|209448805|209454002	1	209448805	209454002	+	5198	1	209448805	209455626	209448800	209455631	6821	6174
LTR/ERV1|HERVH-int~LTR7|1|210111090|210116207	1	210111090	210116207	-	5118	1	210111089	210116207	210111084	210116212	5118	6176
LTR/ERV1|HERVH-int~LTR7Y|1|210187604|210195678	1	210187604	210195678	+	8075	1	210187604	210195678	210187599	210195683	8074	6177
LTR/ERVL-MaLR|MLT1G1-int|1|210195679|210196026	1	210195679	210196026	-	348	1	210187604	210195678	210187599	210195683	8074	6177
LTR/ERV1|HERV9NC-int~LTR12B|1|211223101|211229507	1	211223101	211229507	+	6407	1	211224278	211229655	211224273	211229660	5377	6180
LTR/ERV1|LTR2|1|211687057|211687501	1	211687057	211687501	+	445	1	211687139	211694456	211687134	211694461	7317	6181
LTR/ERV1|Harlequin-int~LTR2|1|211689037|211694581	1	211689037	211694581	+	5545	1	211687139	211694456	211687134	211694461	7317	6181
LTR/ERV1|HERV17-int~LTR17|1|211855798|211857223	1	211855798	211857223	-	1426	1	211856139	211858225	211856134	211858230	2086	6182
LTR/ERV1|HERV17-int|1|211857874|211858963	1	211857874	211858963	+	1090	1	211856139	211858225	211856134	211858230	2086	6182
LTR/ERV1|PRIMA41-int|1|212422951|212424888	1	212422951	212424888	+	1938	1	212423060	212428615	212423055	212428620	5555	6183
LTR/ERV1|PRIMA41-int|1|212424964|212425850	1	212424964	212425850	+	887	1	212423060	212428615	212423055	212428620	5555	6183
LTR/ERV1|PRIMA41-int|1|212426162|212427084	1	212426162	212427084	+	923	1	212423060	212428615	212423055	212428620	5555	6183
LTR/ERV1|PRIMA41-int|1|212427397|212428251	1	212427397	212428251	+	855	1	212423060	212428615	212423055	212428620	5555	6183
LTR/ERV1|PRIMA41-int|1|212428253|212429922	1	212428253	212429922	+	1670	1	212423060	212428615	212423055	212428620	5555	6183
LTR/ERV1|LTR7|1|212908310|212908721	1	212908310	212908721	-	412	1	212907313	212919912	212907308	212919917	12599	6184
LTR/ERV1|LTR7|1|212910008|212910445	1	212910008	212910445	+	438	1	212907313	212919912	212907308	212919917	12599	6184
LTR/ERV1|HERVH-int~LTR7Y|1|212910475|212914683	1	212910475	212914683	+	4209	1	212907313	212919912	212907308	212919917	12599	6184
LTR/ERVK|HERVK9-int~MER9a1|1|213025484|213032441	1	213025484	213032441	-	6958	1	213025527	213032448	213025522	213032453	6921	6185
LTR/ERV1|HERVH-int~LTR7|1|215410129|215415683	1	215410129	215415683	-	5555	1	215409813	215415700	215409808	215415705	5887	6187
LTR/ERV1|HERVH-int~LTR7|1|216008143|216011541	1	216008143	216011541	+	3399	1	216008129	216014110	216008124	216014115	5981	6188
LTR/ERV1|HERVH-int~LTR7|1|216012139|216013869	1	216012139	216013869	+	1731	1	216008129	216014110	216008124	216014115	5981	6188
LTR/ERVL-MaLR|MLT1O|1|216144899|216145410	1	216144899	216145410	-	512	1	216145057	216150415	216145052	216150420	5358	6189
LTR/ERV1|HERVH-int~LTR7|1|216145601|216152690	1	216145601	216152690	+	7090	1	216145057	216150415	216145052	216150420	5358	6189
LTR/ERVL|MLT2B3|1|217305830|217306465	1	217305830	217306465	+	636	1	217306165	217316008	217306160	217316013	9843	6191
LTR/ERVL-MaLR|MSTD-int|1|217306466|217306760	1	217306466	217306760	+	295	1	217306165	217316008	217306160	217316013	9843	6191
LTR/ERVL-MaLR|MSTD-int|1|217307471|217307770	1	217307471	217307770	+	300	1	217306165	217316008	217306160	217316013	9843	6191
LTR/ERVL-MaLR|MSTD-int|1|217308072|217309083	1	217308072	217309083	+	1012	1	217306165	217316008	217306160	217316013	9843	6191
LTR/ERVL-MaLR|MSTD|1|217309159|217309195	1	217309159	217309195	-	37	1	217306165	217316008	217306160	217316013	9843	6191
LTR/ERVL-MaLR|MSTD|1|217309496|217309646	1	217309496	217309646	-	151	1	217306165	217316008	217306160	217316013	9843	6191
LTR/ERVL-MaLR|MSTD-int|1|217309675|217310047	1	217309675	217310047	+	373	1	217306165	217316008	217306160	217316013	9843	6191
LTR/ERVL|ERVL-B4-int~MLT2B3|1|217310053|217316028	1	217310053	217316028	+	5976	1	217306165	217316008	217306160	217316013	9843	6191
LTR/ERV1|HERVE-int~LTR2|1|218750733|218755460	1	218750733	218755460	-	4728	1	218748957	218755271	218748952	218755276	6314	6193
LTR/ERV1|LTR7C|1|221947781|221948249	1	221947781	221948249	+	469	1	221947781	221958635	221947776	221958640	10854	6195
LTR/ERV1|HERVFH21-int|1|221948675|221952144	1	221948675	221952144	+	3470	1	221947781	221958635	221947776	221958640	10854	6195
LTR/ERV1|LTR7C|1|221958165|221958635	1	221958165	221958635	+	471	1	221947781	221958635	221947776	221958640	10854	6195
LTR/ERV1|LTR23-int|1|221958636|221958864	1	221958636	221958864	-	229	1	221947781	221958635	221947776	221958640	10854	6195
LTR/ERVL-MaLR|MLT1O|1|223021879|223022408	1	223021879	223022408	-	530	1	223022050	223030156	223022045	223030161	8106	6199
LTR/ERV1|LTR8A|1|223024032|223024090	1	223024032	223024090	-	59	1	223022050	223030156	223022045	223030161	8106	6199
LTR/ERV1|MER4A1|1|223024091|223024394	1	223024091	223024394	-	304	1	223022050	223030156	223022045	223030161	8106	6199
LTR/ERV1|HERVH-int~LTR7|1|223024396|223029699	1	223024396	223029699	-	5304	1	223022050	223030156	223022045	223030161	8106	6199
LTR/ERV1|LTR7|1|223029702|223030156	1	223029702	223030156	-	455	1	223022050	223030156	223022045	223030161	8106	6199
LTR/ERV1|MER4A1|1|223030157|223030312	1	223030157	223030312	-	156	1	223022050	223030156	223022045	223030161	8106	6199
LTR/ERV1|HERVH-int~LTR7|1|224839934|224846082	1	224839934	224846082	-	6149	1	224839928	224846082	224839923	224846087	6154	6203
LTR/ERV1|LTR7B|1|224885458|224885789	1	224885458	224885789	+	332	1	224885687	224893544	224885682	224893549	7857	6202
LTR/ERV1|HERVH-int|1|224889638|224893248	1	224889638	224893248	+	3611	1	224885687	224893544	224885682	224893549	7857	6202
LTR/ERV1|LTR7B|1|224893286|224893549	1	224893286	224893549	+	264	1	224885687	224893544	224885682	224893549	7857	6202
LTR/ERVK|LTR22E|1|225221660|225222129	1	225221660	225222129	+	470	1	225221769	225229271	225221764	225229276	7502	6205
LTR/ERV1|LTR12B|1|225222307|225222752	1	225222307	225222752	-	446	1	225221769	225229271	225221764	225229276	7502	6205
LTR/ERVK|HERVK22-int|1|225223325|225226602	1	225223325	225226602	+	3278	1	225221769	225229271	225221764	225229276	7502	6205
LTR/ERVK|LTR5B|1|225226603|225227591	1	225226603	225227591	-	989	1	225221769	225229271	225221764	225229276	7502	6205
LTR/ERVK|HERVK22-int|1|225227592|225228796	1	225227592	225228796	+	1205	1	225221769	225229271	225221764	225229276	7502	6205
LTR/ERVK|LTR22E|1|225228798|225229271	1	225228798	225229271	+	474	1	225221769	225229271	225221764	225229276	7502	6205
LTR/ERVK|LTR14B|1|225791171|225791259	1	225791171	225791259	-	89	1	225791235	225801134	225791230	225801139	9899	6206
LTR/ERVK|HERVK14C-int|1|225792065|225792378	1	225792065	225792378	-	314	1	225791235	225801134	225791230	225801139	9899	6206
LTR/ERVK|HERVK14C-int|1|225792682|225794464	1	225792682	225794464	-	1783	1	225791235	225801134	225791230	225801139	9899	6206
LTR/ERVK|HERVK14-int|1|225796908|225798945	1	225796908	225798945	-	2038	1	225791235	225801134	225791230	225801139	9899	6206
LTR/ERVK|HERVK14-int|1|225799496|225800308	1	225799496	225800308	-	813	1	225791235	225801134	225791230	225801139	9899	6206
LTR/ERVK|HERVK14-int~LTR14B|1|225800614|225801391	1	225800614	225801391	-	778	1	225791235	225801134	225791230	225801139	9899	6206
LTR/ERV1|HERVH-int~LTR7C|1|226833503|226838404	1	226833503	226838404	+	4902	1	226833700	226838425	226833695	226838430	4725	6208
LTR/ERVL|MER21B|1|226838430|226838865	1	226838430	226838865	-	436	1	226833700	226838425	226833695	226838430	4725	6208
LTR/ERV1|PRIMA41-int|1|227500561|227503796	1	227500561	227503796	+	3236	1	227501595	227505575	227501590	227505580	3980	6209
LTR/ERVL-MaLR|THE1B|1|227503797|227504006	1	227503797	227504006	-	210	1	227501595	227505575	227501590	227505580	3980	6209
LTR/ERVL-MaLR|THE1B|1|227504296|227504449	1	227504296	227504449	-	154	1	227501595	227505575	227501590	227505580	3980	6209
LTR/ERV1|PRIMA41-int|1|227504450|227506052	1	227504450	227506052	+	1603	1	227501595	227505575	227501590	227505580	3980	6209
LTR/ERV1|Harlequin-int~LTR2|1|227589454|227594852	1	227589454	227594852	-	5399	1	227589718	227596629	227589713	227596634	6911	6211
LTR/ERV1|LTR2|1|227596271|227596654	1	227596271	227596654	-	384	1	227589718	227596629	227589713	227596634	6911	6211
LTR/ERV1|MER92B|1|227618610|227618818	1	227618610	227618818	-	209	1	227618386	227631143	227618381	227631148	12757	6212
LTR/ERVL-MaLR|THE1D|1|227618828|227619186	1	227618828	227619186	-	359	1	227618386	227631143	227618381	227631148	12757	6212
LTR/ERVL|MER21C|1|227619198|227619491	1	227619198	227619491	+	294	1	227618386	227631143	227618381	227631148	12757	6212
LTR/ERVL|MER21C|1|227619894|227619989	1	227619894	227619989	+	96	1	227618386	227631143	227618381	227631148	12757	6212
LTR/ERV1|LTR56|1|227620526|227620971	1	227620526	227620971	-	446	1	227618386	227631143	227618381	227631148	12757	6212
LTR/ERV1|MER4D|1|227621697|227622569	1	227621697	227622569	+	873	1	227618386	227631143	227618381	227631148	12757	6212
LTR/ERVL|MER21B|1|227622711|227622930	1	227622711	227622930	-	220	1	227618386	227631143	227618381	227631148	12757	6212
LTR/ERV1|HERV17-int~LTR17|1|227624514|227633559	1	227624514	227633559	-	9046	1	227618386	227631143	227618381	227631148	12757	6212
LTR/ERV1|LTR56|1|228675819|228676127	1	228675819	228676127	-	309	1	228676128	228682649	228676123	228682654	6521	6214
LTR/ERV1|LTR56|1|228676285|228676347	1	228676285	228676347	-	63	1	228676128	228682649	228676123	228682654	6521	6214
LTR/ERV1|HERVFH21-int~LTR7B|1|228676559|228678769	1	228676559	228678769	-	2211	1	228676128	228682649	228676123	228682654	6521	6214
LTR/ERV1|HERVFH21-int|1|228679395|228681925	1	228679395	228681925	-	2531	1	228676128	228682649	228676123	228682654	6521	6214
LTR/ERV1|LTR7B|1|228682353|228682691	1	228682353	228682691	-	339	1	228676128	228682649	228676123	228682654	6521	6214
LTR/ERV1|HERVH-int~LTR7Y|1|228947424|228951889	1	228947424	228951889	+	4466	1	228947563	228951891	228947558	228951896	4328	6215
LTR/ERV1|LTR7|1|229174258|229174711	1	229174258	229174711	+	454	1	229173971	229180173	229173966	229180178	6202	6217
LTR/ERV1|HERVH-int~LTR7|1|229174728|229180176	1	229174728	229180176	+	5449	1	229173971	229180173	229173966	229180178	6202	6217
LTR/ERV1|HERVH-int~LTR7|1|229412418|229418665	1	229412418	229418665	+	6248	1	229412496	229420609	229412491	229420614	8113	6218
LTR/ERV1|LTR7B|1|229418820|229419189	1	229418820	229419189	+	370	1	229412496	229420609	229412491	229420614	8113	6218
LTR/ERV1|ERV24B_Prim-int~MER101|1|229824316|229828874	1	229824316	229828874	+	4559	1	229824326	229833252	229824321	229833257	8926	6219
LTR/ERV1|ERV24B_Prim-int|1|229829138|229829416	1	229829138	229829416	+	279	1	229824326	229833252	229824321	229833257	8926	6219
LTR/ERV1|ERV24B_Prim-int|1|229829705|229830534	1	229829705	229830534	+	830	1	229824326	229833252	229824321	229833257	8926	6219
LTR/ERV1|ERV24B_Prim-int|1|229830840|229831283	1	229830840	229831283	+	444	1	229824326	229833252	229824321	229833257	8926	6219
LTR/ERV1|MER101-int|1|229831920|229833252	1	229831920	229833252	+	1333	1	229824326	229833252	229824321	229833257	8926	6219
LTR/ERV1|MER4D|1|230600416|230601215	1	230600416	230601215	-	800	1	230601216	230609014	230601211	230609019	7798	6221
LTR/ERV1|HERVH-int~LTR7Y|1|230601216|230609094	1	230601216	230609094	+	7879	1	230601216	230609014	230601211	230609019	7798	6221
LTR/ERV1|LTR7|1|232118115|232118565	1	232118115	232118565	+	451	1	232118115	232125541	232118110	232125546	7426	6223
LTR/ERV1|HERVH-int~LTR7|1|232118576|232123945	1	232118576	232123945	+	5370	1	232118115	232125541	232118110	232125546	7426	6223
LTR/ERVL|HERVL-int~MLT2A1|1|232196550|232201639	1	232196550	232201639	-	5090	1	232195768	232201038	232195763	232201043	5270	6225
LTR/ERVL-MaLR|THE1D|1|232229243|232229617	1	232229243	232229617	+	375	1	232229606	232234799	232229601	232234804	5193	6224
LTR/ERV1|HERVH-int~LTR7|1|232229627|232234999	1	232229627	232234999	-	5373	1	232229606	232234799	232229601	232234804	5193	6224
LTR/ERV1|HERVH-int~LTR7Y|1|233683447|233688285	1	233683447	233688285	-	4839	1	233681188	233689204	233681183	233689209	8016	6226
LTR/ERV1|HERVH-int|1|233688368|233688557	1	233688368	233688557	-	190	1	233681188	233689204	233681183	233689209	8016	6226
LTR/ERV1|HERVH-int|1|233688625|233688755	1	233688625	233688755	+	131	1	233681188	233689204	233681183	233689209	8016	6226
LTR/ERV1|LTR7Y|1|233688771|233689204	1	233688771	233689204	-	434	1	233681188	233689204	233681183	233689209	8016	6226
LTR/ERV1|HERVIP10B3-int~LTR10B2|1|235670003|235671007	1	235670003	235671007	+	1005	1	235670261	235675550	235670256	235675555	5289	6228
LTR/ERV1|HERVIP10B3-int|1|235672676|235675131	1	235672676	235675131	+	2456	1	235670261	235675550	235670256	235675555	5289	6228
LTR/ERV1|LTR10B1|1|235675170|235675570	1	235675170	235675570	+	401	1	235670261	235675550	235670256	235675555	5289	6228
LTR/ERVL|MLT2B1|1|236927708|236928112	1	236927708	236928112	-	405	1	236926867	236938803	236926862	236938808	11936	6229
LTR/ERV1|MER4B|1|236928687|236929283	1	236928687	236929283	+	597	1	236926867	236938803	236926862	236938808	11936	6229
LTR?|MER129|1|236930039|236930180	1	236930039	236930180	+	142	1	236926867	236938803	236926862	236938808	11936	6229
LTR/Gypsy|LTR81B|1|236930354|236930566	1	236930354	236930566	-	213	1	236926867	236938803	236926862	236938808	11936	6229
LTR/Gypsy|LTR81B|1|236930964|236931026	1	236930964	236931026	-	63	1	236926867	236938803	236926862	236938808	11936	6229
LTR/ERVL-MaLR|MLT1C|1|236931027|236931418	1	236931027	236931418	-	392	1	236926867	236938803	236926862	236938808	11936	6229
LTR/Gypsy|LTR81B|1|236931419|236931815	1	236931419	236931815	-	397	1	236926867	236938803	236926862	236938808	11936	6229
LTR/ERV1|LTR7B|1|236932317|236932745	1	236932317	236932745	-	429	1	236926867	236938803	236926862	236938808	11936	6229
LTR/ERV1|HERVH-int|1|236932748|236936974	1	236932748	236936974	-	4227	1	236926867	236938803	236926862	236938808	11936	6229
LTR/ERV1|LTR7B|1|236937494|236937922	1	236937494	236937922	-	429	1	236926867	236938803	236926862	236938808	11936	6229
LTR/ERVK|HERVK13-int~LTR13|1|237915278|237918991	1	237915278	237918991	+	3714	1	237916849	237921655	237916844	237921660	4806	6230
LTR/ERVK|LTR13|1|237918992|237919999	1	237918992	237919999	-	1008	1	237916849	237921655	237916844	237921660	4806	6230
LTR/ERV1|HERVH-int~LTR7|1|239101236|239107063	1	239101236	239107063	+	5828	1	239101392	239109170	239101387	239109175	7778	6231
LTR/ERV1|HERVH-int~LTR7|1|241433889|241439883	1	241433889	241439883	+	5995	1	241433880	241439886	241433875	241439891	6006	6234
LTR/ERVK|HERVK22-int|1|242211672|242214872	1	242211672	242214872	+	3201	1	242212993	242217888	242212988	242217893	4895	6238
LTR/ERVK|HERVK22-int~LTR22B1|1|242215188|242216792	1	242215188	242216792	+	1605	1	242212993	242217888	242212988	242217893	4895	6238
LTR/ERVK|HERVK11D-int|1|242457055|242459567	1	242457055	242459567	+	2513	1	242456969	242459573	242456964	242459578	2604	6239
LTR/ERVK|MER11D|1|242459572|242460442	1	242459572	242460442	+	871	1	242456969	242459573	242456964	242459578	2604	6239
LTR/ERV1|HUERS-P3-int|1|246529011|246529801	1	246529011	246529801	+	791	1	246527504	246535272	246527499	246535277	7768	6244
LTR/ERV1|HUERS-P3-int|1|246530409|246535519	1	246530409	246535519	+	5111	1	246527504	246535272	246527499	246535277	7768	6244
LTR/ERV1|HERVH48-int~MER48|1|246634716|246639696	1	246634716	246639696	-	4981	1	246634727	246642803	246634722	246642808	8076	6245
LTR/ERV1|MER48|1|246639713|246640099	1	246639713	246640099	-	387	1	246634727	246642803	246634722	246642808	8076	6245
LTR/ERVK|HERVK9-int~MER9a1|1|247024661|247030173	1	247024661	247030173	+	5513	1	247024661	247030174	247024656	247030179	5513	6248
LTR/ERVK|HERVK14C-int|1|247106047|247110304	1	247106047	247110304	+	4258	1	247106816	247111558	247106811	247111563	4742	6249
LTR/ERVK|LTR14C|1|247110624|247111179	1	247110624	247111179	+	556	1	247106816	247111558	247106811	247111563	4742	6249
LTR/ERV1|HERVH48-int~MER48|1|247286141|247290862	1	247286141	247290862	+	4722	1	247286262	247291931	247286257	247291936	5669	6251
LTR/ERV1|HERVP71A-int~LTR71A|1|247354021|247356797	1	247354021	247356797	+	2777	1	247354310	247363372	247354305	247363377	9062	6253
LTR/ERV1|HERVP71A-int~LTR71A|1|247357090|247360572	1	247357090	247360572	+	3483	1	247354310	247363372	247354305	247363377	9062	6253
LTR/ERV1|LTR49-int|1|247360638|247361948	1	247360638	247361948	-	1311	1	247354310	247363372	247354305	247363377	9062	6253
LTR/ERV1|LTR49-int|1|247362434|247362578	1	247362434	247362578	-	145	1	247354310	247363372	247354305	247363377	9062	6253
LTR/ERV1|LTR49-int|1|247362894|247362940	1	247362894	247362940	-	47	1	247354310	247363372	247354305	247363377	9062	6253
LTR/ERVL|HERVL-int~MLT2A1|1|247705022|247710061	1	247705022	247710061	-	5040	1	247704462	247710150	247704457	247710155	5688	6254
LTR/ERV1|Harlequin-int~LTR2|1|247898331|247904258	1	247898331	247904258	-	5928	1	247898556	247905892	247898551	247905897	7336	6255
LTR/ERV1|LTR2|1|247905435|247905895	1	247905435	247905895	-	461	1	247898556	247905892	247898551	247905897	7336	6255
LTR/ERV1|LTR7|1|248335769|248336117	1	248335769	248336117	-	349	1	248335769	248340991	248335764	248340996	5222	6259
LTR/ERV1|HERVH-int~LTR7|1|248336118|248341106	1	248336118	248341106	-	4989	1	248335769	248340991	248335764	248340996	5222	6259
LTR/ERV1|HERVH-int~LTR7|10|1349016|1354571	10	1349016	1354571	+	5556	10	1349131	1355487	1349126	1355492	6356	3180
LTR/ERV1|PABL_B-int|10|4948100|4952136	10	4948100	4952136	+	4037	10	4948035	4956078	4948030	4956083	8043	3182
LTR/ERV1|LTR49-int|10|4953000|4953119	10	4953000	4953119	-	120	10	4948035	4956078	4948030	4956083	8043	3182
LTR/ERVL-MaLR|MLT1D|10|4953621|4954170	10	4953621	4954170	-	550	10	4948035	4956078	4948030	4956083	8043	3182
LTR/ERVL-MaLR|MLT1L|10|4955794|4956154	10	4955794	4956154	+	361	10	4948035	4956078	4948030	4956083	8043	3182
LTR/ERVK|HERVK14-int|10|5035515|5038364	10	5035515	5038364	+	2850	10	5038323	5047524	5038318	5047529	9201	3183
LTR/ERVK|HERVK13-int~LTR13A|10|5038563|5047640	10	5038563	5047640	-	9078	10	5038323	5047524	5038318	5047529	9201	3183
LTR/ERV1|HERV9NC-int~LTR12C|10|5051980|5059965	10	5051980	5059965	-	7986	10	5054447	5060768	5054442	5060773	6321	3184
LTR/ERV1|LTR12E|10|5059966|5061206	10	5059966	5061206	-	1241	10	5054447	5060768	5054442	5060773	6321	3184
LTR/ERV1|HERVH-int~LTR7|10|5470768|5472794	10	5470768	5472794	+	2027	10	5470768	5479733	5470763	5479738	8965	3187
LTR/ERV1|HERVH-int|10|5473093|5476603	10	5473093	5476603	+	3511	10	5470768	5479733	5470763	5479738	8965	3187
LTR/ERV1|LTR7|10|5476605|5477013	10	5476605	5477013	+	409	10	5470768	5479733	5470763	5479738	8965	3187
LTR/ERV1|HERV9NC-int|10|5863906|5867617	10	5863906	5867617	+	3712	10	5863493	5868824	5863488	5868829	5331	3189
LTR/ERV1|HERV9-int~LTR12B|10|5867629|5868938	10	5867629	5868938	+	1310	10	5863493	5868824	5863488	5868829	5331	3189
LTR/ERV1|HERVH-int~LTR7|10|6629579|6635541	10	6629579	6635541	-	5963	10	6629619	6635541	6629614	6635546	5922	3191
LTR/ERVL|MER74A|10|6796043|6796568	10	6796043	6796568	+	526	10	6796052	6802953	6796047	6802958	6901	3193
LTR/ERV1|HERVH-int~LTR7|10|6797083|6802953	10	6797083	6802953	-	5871	10	6796052	6802953	6796047	6802958	6901	3193
LTR/ERV1|HERVE-int|10|14980507|14982700	10	14980507	14982700	-	2194	10	14976280	14985147	14976275	14985152	8867	3195
LTR/ERV1|HERVE-int|10|14990817|14994887	10	14990817	14994887	-	4071	10	14984386	14998891	14984381	14998896	14505	3194
LTR/ERV1|HERVE-int|10|15013288|15015356	10	15013288	15015356	-	2069	10	15011465	15019215	15011460	15019220	7750	3196
LTR/ERV1|HERV9NC-int~LTR12|10|17011188|17018300	10	17011188	17018300	-	7113	10	17010207	17018765	17010202	17018770	8558	3199
LTR/ERV1|LTR12|10|17018301|17018975	10	17018301	17018975	-	675	10	17010207	17018765	17010202	17018770	8558	3199
LTR/ERV1|HERVIP10F-int~LTR10F|10|18573538|18578111	10	18573538	18578111	+	4574	10	18570092	18577466	18570087	18577471	7374	3200
LTR/ERV1|HERVH-int~LTR7|10|20119203|20124934	10	20119203	20124934	-	5732	10	20118010	20124934	20118005	20124939	6924	3203
LTR/ERV1|LTR12F|10|22138857|22139350	10	22138857	22139350	+	494	10	22138953	22146515	22138948	22146520	7562	3204
LTR/ERV1|HERV9-int|10|22139365|22145130	10	22139365	22145130	+	5766	10	22138953	22146515	22138948	22146520	7562	3204
LTR/ERV1|HERV9-int~LTR12|10|22145137|22146513	10	22145137	22146513	+	1377	10	22138953	22146515	22138948	22146520	7562	3204
LTR/ERV1|HERV17-int~LTR17|10|23296192|23297973	10	23296192	23297973	-	1782	10	23296839	23301216	23296834	23301221	4377	3206
LTR/ERV1|HERV17-int|10|23298283|23299696	10	23298283	23299696	-	1414	10	23296839	23301216	23296834	23301221	4377	3206
LTR/ERV1|HERV17-int|10|23299998|23301136	10	23299998	23301136	-	1139	10	23296839	23301216	23296834	23301221	4377	3206
LTR/ERV1|HERVH-int~LTR7|10|25716423|25722927	10	25716423	25722927	+	6505	10	25716397	25722923	25716392	25722928	6526	3209
LTR/ERV1|MER4A~PRIMA4-int|10|26982032|26988762	10	26982032	26988762	-	6731	10	26988117	26999252	26988112	26999257	11135	3213
LTR/ERV1|MER4A~PRIMA4-int|10|26989555|26991437	10	26989555	26991437	-	1883	10	26988117	26999252	26988112	26999257	11135	3213
LTR/ERV1|MER4A~PRIMA4-int|10|26991729|26996168	10	26991729	26996168	-	4440	10	26988117	26999252	26988112	26999257	11135	3213
LTR/ERV1|PRIMA4-int|10|26996583|26997606	10	26996583	26997606	-	1024	10	26988117	26999252	26988112	26999257	11135	3213
LTR/ERVK|LTR14A|10|26997607|26998017	10	26997607	26998017	+	411	10	26988117	26999252	26988112	26999257	11135	3213
LTR/ERV1|PRIMA4-int|10|26998018|27000158	10	26998018	27000158	-	2141	10	26988117	26999252	26988112	26999257	11135	3213
LTR/ERV1|HERVH-int~LTR7|10|27465310|27470937	10	27465310	27470937	+	5628	10	27465310	27470939	27465305	27470944	5629	3215	ERVH-5
LTR/ERV1|HERVE-int~LTR2C|10|34969027|34975124	10	34969027	34975124	+	6098	10	34968862	34975636	34968857	34975641	6774	3221
LTR/ERV1|HERVE_a-int|10|34975188|34975260	10	34975188	34975260	+	73	10	34968862	34975636	34968857	34975641	6774	3221
LTR/ERV1|LTR2C|10|34975425|34975600	10	34975425	34975600	+	176	10	34968862	34975636	34968857	34975641	6774	3221
LTR/ERV1|HERVH-int~LTR7B|10|35401605|35406183	10	35401605	35406183	-	4579	10	35403060	35410120	35403055	35410125	7060	3222
LTR/ERV1|HERVH-int~LTR7B|10|35406912|35408752	10	35406912	35408752	-	1841	10	35403060	35410120	35403055	35410125	7060	3222
LTR/ERV1|HERVS71-int~LTR6A|10|37934819|37943892	10	37934819	37943892	+	9074	10	37937012	37944189	37937007	37944194	7177	3226	ERVS71-2
LTR/ERV1|LTR6A|10|37943893|37943993	10	37943893	37943993	+	101	10	37937012	37944189	37937007	37944194	7177	3226
LTR/ERV1|HERVS71-int|10|37943995|37944271	10	37943995	37944271	-	277	10	37937012	37944189	37937007	37944194	7177	3226
LTR/ERV1|LTR19-int~LTR19A|10|42384057|42384724	10	42384057	42384724	-	668	10	42384092	42393490	42384087	42393495	9398	3231
LTR/ERV1|HERVFH19-int|10|42384907|42385886	10	42384907	42385886	-	980	10	42384092	42393490	42384087	42393495	9398	3231
LTR/ERV1|HERVFH19-int|10|42386198|42387401	10	42386198	42387401	-	1204	10	42384092	42393490	42384087	42393495	9398	3231
LTR/ERV1|HERVFH19-int|10|42387705|42388332	10	42387705	42388332	-	628	10	42384092	42393490	42384087	42393495	9398	3231
LTR/ERV1|HERVFH19-int|10|42388645|42389896	10	42388645	42389896	-	1252	10	42384092	42393490	42384087	42393495	9398	3231
LTR/ERV1|HERVFH19-int~LTR19A|10|42390164|42393286	10	42390164	42393286	-	3123	10	42384092	42393490	42384087	42393495	9398	3231
LTR/ERVK|MER9B|10|42486524|42487017	10	42486524	42487017	+	494	10	42486651	42494526	42486646	42494531	7875	3232
LTR/ERVK|HERVK9-int~MER9B|10|42487021|42494602	10	42487021	42494602	+	7582	10	42486651	42494526	42486646	42494531	7875	3232
LTR/ERVK|HERVK9-int~MER9a1|10|42494899|42497101	10	42494899	42497101	+	2203	10	42494899	42500281	42494894	42500286	5382	3233
LTR/ERVK|HERVK9-int~MER9a1|10|42497394|42502222	10	42497394	42502222	+	4829	10	42494899	42500281	42494894	42500286	5382	3233
LTR/ERVK|HERVK9-int~MER9a1|10|42506072|42510738	10	42506072	42510738	-	4667	10	42504684	42509581	42504679	42509586	4897	3234
LTR/ERV1|HERV1_LTRa|10|42645059|42645576	10	42645059	42645576	+	518	10	42645191	42654770	42645186	42654775	9579	3236
LTR/ERV1|HERV1_I-int~HERV1_LTRa|10|42645579|42654967	10	42645579	42654967	+	9389	10	42645191	42654770	42645186	42654775	9579	3236
LTR/ERVL-MaLR|MLT1H1|10|43297541|43297806	10	43297541	43297806	+	266	10	43293134	43300924	43293129	43300929	7790	3238
LTR/ERVK|LTR3B|10|43299065|43299326	10	43299065	43299326	-	262	10	43293134	43300924	43293129	43300929	7790	3238
LTR/ERVK|HERVK14-int|10|43299347|43300919	10	43299347	43300919	-	1573	10	43293134	43300924	43293129	43300929	7790	3238
LTR/ERVK|HERVK14-int|10|43299347|43300919	10	43299347	43300919	-	1573	10	43300924	43306630	43300919	43306635	5706	3237
LTR/ERVK|HERVK22-int~LTR22B|10|43300925|43304371	10	43300925	43304371	-	3447	10	43293134	43300924	43293129	43300929	7790	3238
LTR/ERVK|HERVK22-int~LTR22B|10|43300925|43304371	10	43300925	43304371	-	3447	10	43300924	43306630	43300919	43306635	5706	3237
LTR/ERVK|HERVK22-int|10|43304494|43304630	10	43304494	43304630	-	137	10	43300924	43306630	43300919	43306635	5706	3237
LTR/ERVK|HERVK22-int|10|43305088|43305466	10	43305088	43305466	-	379	10	43300924	43306630	43300919	43306635	5706	3237
LTR/ERVK|HERVK22-int~LTR22B|10|43305776|43306616	10	43305776	43306616	-	841	10	43300924	43306630	43300919	43306635	5706	3237
LTR/ERV1|HERV3-int|10|43583547|43583757	10	43583547	43583757	-	211	10	43583464	43596633	43583459	43596638	13169	3241
LTR/ERV1|HERV3-int|10|43584045|43586837	10	43584045	43586837	-	2793	10	43583464	43596633	43583459	43596638	13169	3241
LTR/ERV1|HERV3-int|10|43584045|43586837	10	43584045	43586837	-	2793	10	43586192	43591477	43586187	43591482	5285	3240
LTR/ERVK|HERVK9-int~MER9a3|10|43586938|43591985	10	43586938	43591985	+	5048	10	43583464	43596633	43583459	43596638	13169	3241
LTR/ERVK|HERVK9-int~MER9a3|10|43586938|43591985	10	43586938	43591985	+	5048	10	43586192	43591477	43586187	43591482	5285	3240
LTR/ERV1|HERV3-int~LTR61|10|43591986|43597077	10	43591986	43597077	-	5092	10	43583464	43596633	43583459	43596638	13169	3241
LTR/ERVK|HERVK3-int~LTR3|10|45279313|45286905	10	45279313	45286905	+	7593	10	45279082	45286905	45279077	45286910	7823	3244
LTR/ERV1|LTR19-int|10|45286906|45287104	10	45286906	45287104	-	199	10	45279082	45286905	45279077	45286910	7823	3244
LTR/ERV1|HERVH-int~LTR7|10|45571174|45575406	10	45571174	45575406	+	4233	10	45571382	45577314	45571377	45577319	5932	3245
LTR/ERV1|LTR7|10|45575702|45576085	10	45575702	45576085	+	384	10	45571382	45577314	45571377	45577319	5932	3245
LTR/ERVL-MaLR|MLT1A1|10|45576590|45576641	10	45576590	45576641	+	52	10	45571382	45577314	45571377	45577319	5932	3245
LTR/ERVL-MaLR|MLT1A1|10|45576986|45577101	10	45576986	45577101	+	116	10	45571382	45577314	45571377	45577319	5932	3245
LTR/ERVL|HERVL-int~MLT2A1|10|48990714|48995915	10	48990714	48995915	-	5202	10	48990943	48997767	48990938	48997772	6824	3247
LTR/ERVL|HERVL-int~MLT2A1|10|48996226|48997769	10	48996226	48997769	-	1544	10	48990943	48997767	48990938	48997772	6824	3247
LTR?|MamRep605|10|52032980|52033555	10	52032980	52033555	-	576	10	52028738	52039561	52028733	52039566	10823	3250
LTR/ERV1|HERVH-int~LTR7|10|52033757|52039110	10	52033757	52039110	-	5354	10	52028738	52039561	52028733	52039566	10823	3250
LTR/ERV1|LTR7|10|52039113|52039561	10	52039113	52039561	-	449	10	52028738	52039561	52028733	52039566	10823	3250
LTR/ERV1|LTR6A|10|52946389|52946907	10	52946389	52946907	-	519	10	52946452	52955993	52946447	52955998	9541	3253
LTR/ERV1|HERVS71-int~LTR6A|10|52946908|52956110	10	52946908	52956110	-	9203	10	52946452	52955993	52946447	52955998	9541	3253
LTR/ERV1|MER50|10|53022649|53023179	10	53022649	53023179	+	531	10	53021994	53030667	53021989	53030672	8673	3254
LTR/ERV1|LTR8|10|53023180|53023913	10	53023180	53023913	+	734	10	53021994	53030667	53021989	53030672	8673	3254
LTR/ERV1|MER50|10|53023914|53024065	10	53023914	53024065	+	152	10	53021994	53030667	53021989	53030672	8673	3254
LTR/ERV1|HERV30-int~LTR30|10|53025174|53026354	10	53025174	53026354	-	1181	10	53021994	53030667	53021989	53030672	8673	3254
LTR/ERV1|HERV30-int~LTR30|10|53026355|53030661	10	53026355	53030661	-	4307	10	53021994	53030667	53021989	53030672	8673	3254
LTR/ERVK|HERVK9-int~MER9a2|10|53335597|53339922	10	53335597	53339922	-	4326	10	53337557	53340577	53337552	53340582	3020	3255
LTR/ERV1|LTR49|10|53489830|53490381	10	53489830	53490381	+	552	10	53490062	53504727	53490057	53504732	14665	3256
LTR/ERV1|MER67D|10|53491605|53492165	10	53491605	53492165	+	561	10	53490062	53504727	53490057	53504732	14665	3256
LTR/ERV1|HERVH-int~LTR7|10|53492723|53493946	10	53492723	53493946	-	1224	10	53490062	53504727	53490057	53504732	14665	3256
LTR/ERV1|HERVH-int|10|53500514|53504264	10	53500514	53504264	-	3751	10	53490062	53504727	53490057	53504732	14665	3256
LTR/ERV1|LTR7|10|53504278|53504727	10	53504278	53504727	-	450	10	53490062	53504727	53490057	53504732	14665	3256
LTR/ERV1|HERVH-int~LTR7|10|54166676|54172504	10	54166676	54172504	+	5829	10	54166659	54172498	54166654	54172503	5839	3257
LTR/ERV1|LTR12D|10|54295137|54295727	10	54295137	54295727	+	591	10	54295302	54301207	54295297	54301212	5905	3258
LTR/ERV1|HERV9NC-int|10|54295728|54295862	10	54295728	54295862	+	135	10	54295302	54301207	54295297	54301212	5905	3258
LTR/ERV1|HERV9NC-int|10|54296966|54298900	10	54296966	54298900	+	1935	10	54295302	54301207	54295297	54301212	5905	3258
LTR/ERV1|LTR12E|10|54300619|54301220	10	54300619	54301220	+	602	10	54295302	54301207	54295297	54301212	5905	3258
LTR/ERV1|HERVH-int~LTR7|10|55971512|55975196	10	55971512	55975196	+	3685	10	55971710	55976876	55971705	55976881	5166	3261
LTR/ERV1|LTR7|10|55976393|55976757	10	55976393	55976757	+	365	10	55971710	55976876	55971705	55976881	5166	3261
LTR/ERV1|HERVH-int|10|55976758|55977893	10	55976758	55977893	+	1136	10	55971710	55976876	55971705	55976881	5166	3261
LTR/ERV1|LTR12D|10|56572703|56573342	10	56572703	56573342	-	640	10	56571434	56578736	56571429	56578741	7302	3263
LTR/ERV1|HERV9-int|10|56574588|56576045	10	56574588	56576045	-	1458	10	56571434	56578736	56571429	56578741	7302	3263
LTR/ERVL|LTR33|10|56578644|56579070	10	56578644	56579070	+	427	10	56571434	56578736	56571429	56578741	7302	3263
LTR/ERV1|HERVH-int~LTR7|10|58860995|58865788	10	58860995	58865788	-	4794	10	58860993	58867331	58860988	58867336	6338	3274
LTR/ERV1|HERVH-int~LTR7|10|58866480|58867331	10	58866480	58867331	-	852	10	58860993	58867331	58860988	58867336	6338	3274
LTR/ERV1|Harlequin-int~LTR2|10|59726526|59733216	10	59726526	59733216	-	6691	10	59726523	59733738	59726518	59733743	7215	3275
LTR/ERV1|LTR2|10|59733593|59734051	10	59733593	59734051	-	459	10	59726523	59733738	59726518	59733743	7215	3275
LTR/ERV1|HERV17-int~LTR17|10|61033702|61038370	10	61033702	61038370	-	4669	10	61030615	61039899	61030610	61039904	9284	3276
LTR/ERV1|HERV9N-int~LTR17|10|61039081|61039913	10	61039081	61039913	-	833	10	61030615	61039899	61030610	61039904	9284	3276
LTR/ERVK|HERVK9-int~MER9a2|10|63847430|63850729	10	63847430	63850729	+	3300	10	63848212	63851581	63848207	63851586	3369	3279
LTR/ERVK|HERVK9-int|10|63850730|63851681	10	63850730	63851681	+	952	10	63848212	63851581	63848207	63851586	3369	3279
LTR/Gypsy|LTR104_Mam|10|64779635|64779869	10	64779635	64779869	-	235	10	64776825	64785965	64776820	64785970	9140	3283
LTR/ERV1|HERV9-int~LTR12|10|64779895|64785347	10	64779895	64785347	-	5453	10	64776825	64785965	64776820	64785970	9140	3283
LTR/ERV1|LTR1D|10|64785360|64786288	10	64785360	64786288	+	929	10	64776825	64785965	64776820	64785970	9140	3283
LTR/ERV1|LTR12|10|67683640|67684510	10	67683640	67684510	-	871	10	67683765	67690648	67683760	67690653	6883	3286
LTR/ERV1|HERV9N-int~LTR12|10|67684516|67690725	10	67684516	67690725	-	6210	10	67683765	67690648	67683760	67690653	6883	3286
LTR/ERVK|HERVK9-int~MER9a3|10|68861092|68863918	10	68861092	68863918	-	2827	10	68861132	68868373	68861127	68868378	7241	3288
LTR/ERVK|HERVK9-int|10|68864224|68865367	10	68864224	68865367	-	1144	10	68861132	68868373	68861127	68868378	7241	3288
LTR/ERVK|HERVK9-int|10|68865670|68866940	10	68865670	68866940	-	1271	10	68861132	68868373	68861127	68868378	7241	3288
LTR/ERVK|HERVK9-int|10|68867245|68867282	10	68867245	68867282	-	38	10	68861132	68868373	68861127	68868378	7241	3288
LTR/ERVK|MER9a3|10|68868125|68868560	10	68868125	68868560	-	436	10	68861132	68868373	68861127	68868378	7241	3288
LTR/ERVL|HERVL-int~MLT2A1|10|71016728|71021414	10	71016728	71021414	-	4687	10	71015035	71021725	71015030	71021730	6690	3289
LTR/ERVL|HERVL-int|10|71021418|71021572	10	71021418	71021572	-	155	10	71015035	71021725	71015030	71021730	6690	3289
LTR/ERVL|HERVL-int|10|71021574|71022992	10	71021574	71022992	-	1419	10	71015035	71021725	71015030	71021730	6690	3289
LTR/ERV1|LTR2|10|71939378|71939838	10	71939378	71939838	+	461	10	71939375	71946508	71939370	71946513	7133	3291
LTR/ERV1|Harlequin-int|10|71940774|71945227	10	71940774	71945227	+	4454	10	71939375	71946508	71939370	71946513	7133	3291
LTR/ERV1|Harlequin-int~LTR2|10|71945535|71946508	10	71945535	71946508	+	974	10	71939375	71946508	71939370	71946513	7133	3291
LTR/ERV1|HERVFH21-int~LTR21A|10|71949058|71954373	10	71949058	71954373	-	5316	10	71949659	71955051	71949654	71955056	5392	3290
LTR/ERV1|HERVFH21-int|10|71954674|71955174	10	71954674	71955174	-	501	10	71949659	71955051	71949654	71955056	5392	3290
LTR/ERVK|HERVK14-int|10|71957210|71961280	10	71957210	71961280	+	4071	10	71957694	71961280	71957689	71961285	3586	3292
LTR/ERV1|MER4-int~MER4A1|10|74773653|74775653	10	74773653	74775653	-	2001	10	74775648	74785136	74775643	74785141	9488	3294
LTR/ERV1|MER41C~PRIMA41-int|10|74776001|74777349	10	74776001	74777349	+	1349	10	74775648	74785136	74775643	74785141	9488	3294
LTR/ERV1|PRIMA41-int|10|74777652|74778494	10	74777652	74778494	+	843	10	74775648	74785136	74775643	74785141	9488	3294
LTR/ERVL|LTR18B|10|74778495|74779114	10	74778495	74779114	+	620	10	74775648	74785136	74775643	74785141	9488	3294
LTR/ERV1|PRIMA41-int|10|74779115|74779872	10	74779115	74779872	+	758	10	74775648	74785136	74775643	74785141	9488	3294
LTR/ERV1|PRIMA41-int|10|74780179|74780484	10	74780179	74780484	+	306	10	74775648	74785136	74775643	74785141	9488	3294
LTR/ERV1|PRIMA41-int|10|74780983|74781745	10	74780983	74781745	+	763	10	74775648	74785136	74775643	74785141	9488	3294
LTR/ERV1|MER41C~PRIMA41-int|10|74782051|74783112	10	74782051	74783112	+	1062	10	74775648	74785136	74775643	74785141	9488	3294
LTR/ERV1|MER4-int|10|74783113|74783188	10	74783113	74783188	-	76	10	74775648	74785136	74775643	74785141	9488	3294
LTR/ERV1|MER4-int~MER4A1|10|74783498|74784499	10	74783498	74784499	-	1002	10	74775648	74785136	74775643	74785141	9488	3294
LTR/ERVL|MER21B|10|74784500|74784558	10	74784500	74784558	+	59	10	74775648	74785136	74775643	74785141	9488	3294
LTR/ERVL|MER21B|10|74784729|74785445	10	74784729	74785445	+	717	10	74775648	74785136	74775643	74785141	9488	3294
LTR/ERV1|LTR7Y|10|76818221|76818660	10	76818221	76818660	+	440	10	76818221	76826759	76818216	76826764	8538	3297
LTR/ERV1|HERVH-int~LTR7Y|10|76819402|76823736	10	76819402	76823736	+	4335	10	76818221	76826759	76818216	76826764	8538	3297
LTR/ERVK|HERVK14-int|10|80105619|80108663	10	80105619	80108663	+	3045	10	80104701	80116174	80104696	80116179	11473	3301
LTR/ERVK|LTR14A|10|80108676|80109090	10	80108676	80109090	+	415	10	80104701	80116174	80104696	80116179	11473	3301
LTR/ERV1|MER92-int|10|80114451|80114609	10	80114451	80114609	+	159	10	80104701	80116174	80104696	80116179	11473	3301
LTR/ERV1|MER92-int|10|80114905|80115104	10	80114905	80115104	+	200	10	80104701	80116174	80104696	80116179	11473	3301
LTR/ERV1|MER92-int|10|80115553|80115822	10	80115553	80115822	+	270	10	80104701	80116174	80104696	80116179	11473	3301
LTR/ERV1|MER92-int|10|80116116|80116301	10	80116116	80116301	+	186	10	80104701	80116174	80104696	80116179	11473	3301
LTR/ERV1|HERVI-int~LTR10D|10|80738638|80744138	10	80738638	80744138	+	5501	10	80738638	80748037	80738633	80748042	9399	3302
LTR/ERV1|HERVI-int|10|80744446|80747525	10	80744446	80747525	+	3080	10	80738638	80748037	80738633	80748042	9399	3302
LTR/ERV1|LTR10D|10|80747531|80748037	10	80747531	80748037	+	507	10	80738638	80748037	80738633	80748042	9399	3302
LTR/ERV1|HERVH-int~LTR7C|10|83057508|83063365	10	83057508	83063365	+	5858	10	83057508	83063365	83057503	83063370	5857	3305
LTR|LTR91A|10|83218750|83219063	10	83218750	83219063	-	314	10	83218468	83220764	83218463	83220769	2296	3306
LTR/ERV1|LTR1D~MER52-int|10|83219153|83224155	10	83219153	83224155	-	5003	10	83218468	83220764	83218463	83220769	2296	3306
LTR/ERV1|HERVE_a-int~LTR2|10|84108445|84117193	10	84108445	84117193	+	8749	10	84108765	84117193	84108760	84117198	8428	3307
LTR/ERV1|HERVIP10FH-int~LTR10F|10|84118548|84122689	10	84118548	84122689	-	4142	10	84118568	84126316	84118563	84126321	7748	3308
LTR/ERV1|HERVIP10FH-int|10|84122989|84123629	10	84122989	84123629	-	641	10	84118568	84126316	84118563	84126321	7748	3308
LTR/ERV1|HERVIP10FH-int|10|84125916|84126185	10	84125916	84126185	-	270	10	84118568	84126316	84118563	84126321	7748	3308
LTR/ERV1|LTR10A|10|84126199|84126790	10	84126199	84126790	-	592	10	84118568	84126316	84118563	84126321	7748	3308
LTR/ERV1|HERV17-int~LTR17|10|84525371|84531069	10	84525371	84531069	-	5699	10	84525438	84531069	84525433	84531074	5631	3309
LTR/ERVL|LTR52|10|85394710|85395133	10	85394710	85395133	+	424	10	85393206	85405011	85393201	85405016	11805	3313
LTR/ERVL-MaLR|MLT1K|10|85397936|85398455	10	85397936	85398455	+	520	10	85393206	85405011	85393201	85405016	11805	3313
LTR/ERVL-MaLR|MLT1A|10|85399371|85399711	10	85399371	85399711	+	341	10	85393206	85405011	85393201	85405016	11805	3313
LTR/ERVL|MLT2F|10|85401375|85401671	10	85401375	85401671	-	297	10	85393206	85405011	85393201	85405016	11805	3313
LTR/Gypsy|MamGypsy2-I|10|85401673|85401822	10	85401673	85401822	-	150	10	85393206	85405011	85393201	85405016	11805	3313
LTR/Gypsy|MamGypLTR4|10|85402524|85402713	10	85402524	85402713	+	190	10	85393206	85405011	85393201	85405016	11805	3313
LTR/ERVL-MaLR|MLT1I|10|85402714|85403103	10	85402714	85403103	-	390	10	85393206	85405011	85393201	85405016	11805	3313
LTR/Gypsy|MamGypLTR4|10|85403104|85403453	10	85403104	85403453	+	350	10	85393206	85405011	85393201	85405016	11805	3313
LTR/ERV1|LTR24B|10|86635486|86636018	10	86635486	86636018	-	533	10	86635827	86644397	86635822	86644402	8570	3315
LTR/ERV1|ERV24B_Prim-int|10|86636376|86637253	10	86636376	86637253	-	878	10	86635827	86644397	86635822	86644402	8570	3315
LTR/ERV1|ERV24B_Prim-int|10|86638101|86639627	10	86638101	86639627	-	1527	10	86635827	86644397	86635822	86644402	8570	3315
LTR/ERV1|ERV24B_Prim-int|10|86639926|86640701	10	86639926	86640701	-	776	10	86635827	86644397	86635822	86644402	8570	3315
LTR/ERV1|ERV24B_Prim-int|10|86641646|86642372	10	86641646	86642372	-	727	10	86635827	86644397	86635822	86644402	8570	3315
LTR/ERV1|ERV24B_Prim-int|10|86642679|86643161	10	86642679	86643161	-	483	10	86635827	86644397	86635822	86644402	8570	3315
LTR/ERV1|ERV24B_Prim-int~LTR24B|10|86643465|86644423	10	86643465	86644423	-	959	10	86635827	86644397	86635822	86644402	8570	3315
LTR/ERV1|HERVH-int~LTR7|10|89284720|89290397	10	89284720	89290397	+	5678	10	89284720	89291763	89284715	89291768	7043	3316
LTR/ERV1|LTR7|10|89290500|89290896	10	89290500	89290896	+	397	10	89284720	89291763	89284715	89291768	7043	3316
LTR/ERVL-MaLR|MLT1J2-int|10|89291441|89292169	10	89291441	89292169	+	729	10	89284720	89291763	89284715	89291768	7043	3316
LTR/ERV1|HERV9N-int~LTR12B|10|89406217|89412947	10	89406217	89412947	+	6731	10	89406288	89417471	89406283	89417476	11183	3317
LTR/ERV1|MER4-int~MER4A1|10|90079790|90081016	10	90079790	90081016	+	1227	10	90080051	90086792	90080046	90086797	6741	3318
LTR/ERV1|HERVH-int~LTR7|10|90081018|90086792	10	90081018	90086792	-	5775	10	90080051	90086792	90080046	90086797	6741	3318
LTR/ERV1|MER4-int|10|90086793|90087016	10	90086793	90087016	+	224	10	90080051	90086792	90080046	90086797	6741	3318
LTR/ERV1|LTR9B|10|90135168|90135347	10	90135168	90135347	+	180	10	90135149	90145087	90135144	90145092	9938	3319
LTR/ERV1|HUERS-P3b-int~LTR9B|10|90135634|90138173	10	90135634	90138173	+	2540	10	90135149	90145087	90135144	90145092	9938	3319
LTR/ERV1|MER51-int|10|90138693|90138923	10	90138693	90138923	+	231	10	90135149	90145087	90135144	90145092	9938	3319
LTR/ERV1|HUERS-P3b-int~LTR9B|10|90139153|90140036	10	90139153	90140036	+	884	10	90135149	90145087	90135144	90145092	9938	3319
LTR/ERVL|LTR33|10|90143459|90143756	10	90143459	90143756	-	298	10	90135149	90145087	90135144	90145092	9938	3319
LTR/ERV1|HERVH-int~LTR7Y|10|90294983|90300722	10	90294983	90300722	+	5740	10	90294974	90300740	90294969	90300745	5766	3320
LTR/ERV1|HERVH-int~LTR7|10|90807289|90813257	10	90807289	90813257	+	5969	10	90807288	90814529	90807283	90814534	7241	3321
LTR/ERV1|LTR9D|10|90813546|90814151	10	90813546	90814151	+	606	10	90807288	90814529	90807283	90814534	7241	3321
LTR/ERVL|MER21-int|10|90814152|90815080	10	90814152	90815080	+	929	10	90807288	90814529	90807283	90814534	7241	3321
LTR/ERV1|LTR7|10|91301348|91301702	10	91301348	91301702	-	355	10	91300602	91307220	91300597	91307225	6618	3322
LTR/ERV1|HERVH-int~LTR7|10|91301703|91307329	10	91301703	91307329	-	5627	10	91300602	91307220	91300597	91307225	6618	3322
LTR/ERV1|Harlequin-int~LTR2|10|94384486|94387397	10	94384486	94387397	+	2912	10	94384518	94392369	94384513	94392374	7851	3323
LTR/ERV1|Harlequin-int~LTR2|10|94387700|94392604	10	94387700	94392604	+	4905	10	94384518	94392369	94384513	94392374	7851	3323
LTR/ERV1|HERV9-int~LTR12|10|94763774|94772779	10	94763774	94772779	-	9006	10	94763898	94773993	94763893	94773998	10095	3326
LTR/ERV1|HERV9-int|10|94773081|94773212	10	94773081	94773212	-	132	10	94763898	94773993	94763893	94773998	10095	3326
LTR/ERV1|LTR12D|10|94773224|94774157	10	94773224	94774157	-	934	10	94763898	94773993	94763893	94773998	10095	3326
LTR/ERV1|HERV17-int|10|94834893|94838042	10	94834893	94838042	-	3150	10	94835205	94839032	94835200	94839037	3827	3327
LTR/ERV1|HERVIP10F-int~LTR10A|10|94991366|94994432	10	94991366	94994432	-	3067	10	94991561	94998797	94991556	94998802	7236	3328
LTR/ERV1|HERVIP10F-int|10|94994705|94998218	10	94994705	94998218	-	3514	10	94991561	94998797	94991556	94998802	7236	3328
LTR/ERV1|LTR10A|10|94998233|94998809	10	94998233	94998809	-	577	10	94991561	94998797	94991556	94998802	7236	3328
LTR/ERV1|HERV17-int~LTR17|10|95717359|95721637	10	95717359	95721637	-	4279	10	95719499	95722670	95719494	95722675	3171	3333
LTR/ERVL-MaLR|MLT1J|10|96732540|96732637	10	96732540	96732637	-	98	10	96731990	96738173	96731985	96738178	6183	3334
LTR/ERVL-MaLR|MLT1J|10|96732946|96733004	10	96732946	96733004	-	59	10	96731990	96738173	96731985	96738178	6183	3334
LTR/ERV1|LTR7Y|10|96733005|96733411	10	96733005	96733411	+	407	10	96731990	96738173	96731985	96738178	6183	3334
LTR/ERV1|HERVH-int|10|96733415|96736179	10	96733415	96736179	+	2765	10	96731990	96738173	96731985	96738178	6183	3334
LTR/ERV1|LTR7Y|10|96736185|96736618	10	96736185	96736618	+	434	10	96731990	96738173	96731985	96738178	6183	3334
LTR/ERVL-MaLR|MLT1J|10|96736619|96736861	10	96736619	96736861	-	243	10	96731990	96738173	96731985	96738178	6183	3334
LTR/ERVL-MaLR|THE1D|10|96737354|96737687	10	96737354	96737687	+	334	10	96731990	96738173	96731985	96738178	6183	3334
LTR/ERV1|HERVH-int~LTR7Y|10|99260264|99263871	10	99260264	99263871	+	3608	10	99258162	99268781	99258157	99268786	10619	3339
LTR/ERV1|HERVH-int|10|99264445|99264962	10	99264445	99264962	+	518	10	99258162	99268781	99258157	99268786	10619	3339
LTR/ERV1|LTR7C|10|99264997|99265383	10	99264997	99265383	+	387	10	99258162	99268781	99258157	99268786	10619	3339
LTR/ERV1|MER66-int|10|99296835|99298198	10	99296835	99298198	+	1364	10	99298197	99303580	99298192	99303585	5383	3338
LTR/ERV1|PRIMA41-int|10|99298291|99298669	10	99298291	99298669	+	379	10	99298197	99303580	99298192	99303585	5383	3338
LTR/ERV1|MER66B~PRIMA41-int|10|99298973|99304561	10	99298973	99304561	+	5589	10	99298197	99303580	99298192	99303585	5383	3338
LTR/ERVK|HERVK-int~LTR5|10|99820812|99827959	10	99820812	99827959	-	7148	10	99818702	99827957	99818697	99827962	9255	3340	ERVK-17
LTR/ERV1|HERVH-int~LTR7B|10|100380920|100382471	10	100380920	100382471	+	1552	10	100380920	100388398	100380915	100388403	7478	3341
LTR/ERV1|HERVH-int|10|100385003|100385405	10	100385003	100385405	+	403	10	100380920	100388398	100380915	100388403	7478	3341
LTR/ERV1|HERVH-int|10|100385696|100386922	10	100385696	100386922	+	1227	10	100380920	100388398	100380915	100388403	7478	3341
LTR/ERV1|HERVH-int~LTR7B|10|100387455|100388398	10	100387455	100388398	+	944	10	100380920	100388398	100380915	100388403	7478	3341
LTR/ERV1|HERVH-int~LTR7B|10|101183756|101187098	10	101183756	101187098	-	3343	10	101184273	101189595	101184268	101189600	5322	3342
LTR/ERV1|HERVH-int|10|101188717|101188907	10	101188717	101188907	-	191	10	101184273	101189595	101184268	101189600	5322	3342
LTR/ERVL|MER74B|10|101188996|101189080	10	101188996	101189080	+	85	10	101184273	101189595	101184268	101189600	5322	3342
LTR/ERVL-MaLR|MLT1M|10|101189175|101189423	10	101189175	101189423	+	249	10	101184273	101189595	101184268	101189600	5322	3342
LTR/ERVK|HERVK11-int~MER11B|10|102838114|102845149	10	102838114	102845149	-	7036	10	102836000	102844467	102835995	102844472	8467	3344
LTR/ERV1|LTR7Y|10|103205441|103205872	10	103205441	103205872	+	432	10	103205480	103213543	103205475	103213548	8063	3346
LTR/ERV1|HERVH-int|10|103205875|103208322	10	103205875	103208322	+	2448	10	103205480	103213543	103205475	103213548	8063	3346
LTR/ERV1|HERVH-int|10|103208637|103211398	10	103208637	103211398	+	2762	10	103205480	103213543	103205475	103213548	8063	3346
LTR/ERV1|HERVH-int~LTR7Y|10|103211682|103213662	10	103211682	103213662	+	1981	10	103205480	103213543	103205475	103213548	8063	3346
LTR/ERV1|MER66-int~MER66B|10|108110895|108113939	10	108110895	108113939	-	3045	10	108111050	108125395	108111045	108125400	14345	3351
LTR/ERV1|MER66-int|10|108120007|108120256	10	108120007	108120256	-	250	10	108111050	108125395	108111045	108125400	14345	3351
LTR/ERV1|MER66-int|10|108120564|108120873	10	108120564	108120873	-	310	10	108111050	108125395	108111045	108125400	14345	3351
LTR/ERV1|MER66-int|10|108121138|108121729	10	108121138	108121729	-	592	10	108111050	108125395	108111045	108125400	14345	3351
LTR/ERVL-MaLR|THE1B|10|108121730|108122092	10	108121730	108122092	+	363	10	108111050	108125395	108111045	108125400	14345	3351
LTR/ERV1|MER66-int|10|108122093|108122811	10	108122093	108122811	-	719	10	108111050	108125395	108111045	108125400	14345	3351
LTR/ERV1|MER66-int~MER66B|10|108123761|108125530	10	108123761	108125530	-	1770	10	108111050	108125395	108111045	108125400	14345	3351
LTR/ERVK|HERVK14-int|10|108730535|108732608	10	108730535	108732608	+	2074	10	108729222	108732968	108729217	108732973	3746	3353
LTR/ERVK|LTR3B|10|108732610|108732889	10	108732610	108732889	+	280	10	108729222	108732968	108729217	108732973	3746	3353
LTR/ERV1|HERV9NC-int~LTR12C|10|109040577|109049072	10	109040577	109049072	+	8496	10	109041195	109049070	109041190	109049075	7875	3355
LTR/ERV1|HERVH-int~LTR7|10|109562757|109568252	10	109562757	109568252	+	5496	10	109562027	109566800	109562022	109566805	4773	3358
LTR/ERV1|HERVH-int~LTR7|10|116480675|116486519	10	116480675	116486519	+	5845	10	116480661	116486535	116480656	116486540	5874	3363
LTR/ERVL|LTR101_Mam|10|116495964|116496479	10	116495964	116496479	+	516	10	116490676	116503152	116490671	116503157	12476	3364
LTR/ERV1|HERV9-int~LTR12|10|116496628|116502556	10	116496628	116502556	-	5929	10	116490676	116503152	116490671	116503157	12476	3364
LTR/ERV1|LTR2752|10|118607957|118609259	10	118607957	118609259	-	1303	10	118608811	118614286	118608806	118614291	5475	3365
LTR/ERVK|HERVK9-int~MER9a1|10|118612442|118615741	10	118612442	118615741	-	3300	10	118608811	118614286	118608806	118614291	5475	3365
LTR/ERVL|LTR16C|10|118892818|118892951	10	118892818	118892951	-	134	10	118889782	118904747	118889777	118904752	14965	3366
LTR/ERVL-MaLR|THE1B|10|118892952|118893301	10	118892952	118893301	-	350	10	118889782	118904747	118889777	118904752	14965	3366
LTR/ERVL|LTR16C|10|118893302|118893622	10	118893302	118893622	-	321	10	118889782	118904747	118889777	118904752	14965	3366
LTR/ERV1|HERVH-int|10|118893657|118894921	10	118893657	118894921	+	1265	10	118889782	118904747	118889777	118904752	14965	3366
LTR/ERV1|HERVH-int|10|118896494|118896955	10	118896494	118896955	+	462	10	118889782	118904747	118889777	118904752	14965	3366
LTR/ERVK|MER9a1|10|118896956|118897468	10	118896956	118897468	+	513	10	118889782	118904747	118889777	118904752	14965	3366
LTR/ERV1|HERVH-int~LTR7Y|10|118897469|118900345	10	118897469	118900345	+	2877	10	118889782	118904747	118889777	118904752	14965	3366
LTR/Gypsy|MamGypLTR1a|10|118902976|118903663	10	118902976	118903663	+	688	10	118889782	118904747	118889777	118904752	14965	3366
LTR/Gypsy|MamGypLTR1b|10|118904195|118904324	10	118904195	118904324	-	130	10	118889782	118904747	118889777	118904752	14965	3366
LTR/ERV1|LTR12|10|119883685|119884084	10	119883685	119884084	+	400	10	119883735	119890745	119883730	119890750	7010	3367
LTR/ERV1|HERV9NC-int~LTR12|10|119884088|119891246	10	119884088	119891246	+	7159	10	119883735	119890745	119883730	119890750	7010	3367
LTR/ERV1|HERVH-int~LTR7Y|10|120844932|120850561	10	120844932	120850561	+	5630	10	120844913	120851580	120844908	120851585	6667	3370
LTR/ERVL|HERVL-int~MLT2A1|10|123814110|123814743	10	123814110	123814743	+	634	10	123814109	123820319	123814104	123820324	6210	3371
LTR/ERVL|HERVL-int|10|123816232|123819773	10	123816232	123819773	+	3542	10	123814109	123820319	123814104	123820324	6210	3371
LTR/ERVL-MaLR|MLT1O|10|123819774|123819795	10	123819774	123819795	+	22	10	123814109	123820319	123814104	123820324	6210	3371
LTR/ERVL|MLT2A1|10|123819796|123820241	10	123819796	123820241	+	446	10	123814109	123820319	123814104	123820324	6210	3371
LTR/ERVL-MaLR|MLT1O|10|123820242|123820485	10	123820242	123820485	+	244	10	123814109	123820319	123814104	123820324	6210	3371
LTR/ERVK|HERVK14-int~LTR14B|10|133603538|133608209	10	133603538	133608209	+	4672	10	133603584	133609809	133603579	133609814	6225	3375
LTR/ERVK|HERVK14C-int~LTR14B|10|133608428|133609963	10	133608428	133609963	+	1536	10	133603584	133609809	133603579	133609814	6225	3375
LTR/ERVK|HERVK-int~LTR5A|11|3447426|3456979	11	3447426	3456979	-	9554	11	3447426	3456906	3447421	3456911	9480	3379
LTR/ERV1|HERVH-int|11|3472376|3473528	11	3472376	3473528	-	1153	11	3473020	3482099	3473015	3482104	9079	3380
LTR/ERV1|HERVE-int~LTR2C|11|3473529|3485187	11	3473529	3485187	-	11659	11	3473020	3482099	3473015	3482104	9079	3380
LTR/ERV1|LTR6B|11|3509348|3509899	11	3509348	3509899	-	552	11	3509346	3516789	3509341	3516794	7443	3382
LTR/ERV1|HERVS71-int~LTR6B|11|3510214|3516789	11	3510214	3516789	-	6576	11	3509346	3516789	3509341	3516794	7443	3382
LTR/ERV1|HERVFH21-int~LTR7|11|4219299|4224141	11	4219299	4224141	-	4843	11	4220577	4226739	4220572	4226744	6162	3385
LTR/ERV1|HERVH-int|11|4224203|4224868	11	4224203	4224868	-	666	11	4220577	4226739	4220572	4226744	6162	3385
LTR/ERV1|LTR7|11|4224872|4225317	11	4224872	4225317	-	446	11	4220577	4226739	4220572	4226744	6162	3385
LTR/ERV1|HERVFH21-int|11|4317020|4320784	11	4317020	4320784	-	3765	11	4317217	4323342	4317212	4323347	6125	3386
LTR/ERV1|HERVH-int|11|4320913|4321452	11	4320913	4321452	-	540	11	4317217	4323342	4317212	4323347	6125	3386
LTR/ERV1|LTR7|11|4321456|4321901	11	4321456	4321901	-	446	11	4317217	4323342	4317212	4323347	6125	3386
LTR/ERV1|HERVIP10B3-int~LTR10B1|11|4454050|4459436	11	4454050	4459436	+	5387	11	4454469	4464776	4454464	4464781	10307	3387
LTR/ERVK|LTR5B|11|4459437|4459641	11	4459437	4459641	-	205	11	4454469	4464776	4454464	4464781	10307	3387
LTR/ERVK|HERVK-int~LTR5B|11|4459644|4461473	11	4459644	4461473	-	1830	11	4454469	4464776	4454464	4464781	10307	3387
LTR/ERV1|HERVIP10B3-int~LTR10B1|11|4461474|4464789	11	4461474	4464789	+	3316	11	4454469	4464776	4454464	4464781	10307	3387
LTR/ERVK|HERVK13-int~LTR13|11|4492741|4497906	11	4492741	4497906	-	5166	11	4495395	4498723	4495390	4498728	3328	3388
LTR/ERV1|HERVH-int~LTR7|11|5160296|5165033	11	5160296	5165033	-	4738	11	5159270	5167133	5159265	5167138	7863	3389
LTR/ERV1|LTR7|11|5165706|5166117	11	5165706	5166117	-	412	11	5159270	5167133	5159265	5167138	7863	3389
LTR/ERV1|HERV-Fc1_LTR2~HERV-Fc2-int|11|5928348|5933746	11	5928348	5933746	+	5399	11	5928629	5938951	5928624	5938956	10322	3392
LTR/ERV1|HERV-Fc1-int~HERV-Fc1_LTR2|11|5935235|5938354	11	5935235	5938354	+	3120	11	5928629	5938951	5928624	5938956	10322	3392
LTR/ERV1|HERVH-int~LTR7|11|6069822|6074522	11	6069822	6074522	-	4701	11	6069106	6075893	6069101	6075898	6787	3393
LTR/ERV1|HERVH-int~LTR7|11|6074842|6075884	11	6074842	6075884	-	1043	11	6069106	6075893	6069101	6075898	6787	3393
LTR/ERVL|LTR33A|11|6365736|6366027	11	6365736	6366027	+	292	11	6366028	6374896	6366023	6374901	8868	3394
LTR/ERV1|HERVH-int~LTR7|11|6366028|6371660	11	6366028	6371660	+	5633	11	6366028	6374896	6366023	6374901	8868	3394
LTR/ERVL|LTR33A|11|6371663|6371833	11	6371663	6371833	+	171	11	6366028	6374896	6366023	6374901	8868	3394
LTR/ERVL-MaLR|THE1B|11|6750741|6751104	11	6750741	6751104	+	364	11	6747292	6754907	6747287	6754912	7615	3395
LTR/ERV1|PRIMA41-int|11|6751247|6754316	11	6751247	6754316	-	3070	11	6747292	6754907	6747287	6754912	7615	3395
LTR/ERV1|MER66B|11|6754637|6754815	11	6754637	6754815	-	179	11	6747292	6754907	6747287	6754912	7615	3395
LTR/ERV1|HERVH48-int~MER48|11|7516499|7520474	11	7516499	7520474	-	3976	11	7513515	7520474	7513510	7520479	6959	3397
LTR/ERVL-MaLR|MLT1B|11|7898829|7899078	11	7898829	7899078	-	250	11	7898106	7906049	7898101	7906054	7943	3400
LTR/ERVK|HERVK3-int~LTR3A|11|7899325|7900232	11	7899325	7900232	-	908	11	7898106	7906049	7898101	7906054	7943	3400
LTR/ERVK|HERVK3-int|11|7900538|7901264	11	7900538	7901264	-	727	11	7898106	7906049	7898101	7906054	7943	3400
LTR/ERVK|HERVK3-int~LTR3A|11|7901514|7906232	11	7901514	7906232	-	4719	11	7898106	7906049	7898101	7906054	7943	3400	ERVK3-4
LTR/ERV1|MER57E1|11|7912022|7912150	11	7912022	7912150	-	129	11	7911613	7917907	7911608	7917912	6294	3401
LTR/ERV1|HERVH-int~LTR7|11|7912151|7917907	11	7912151	7917907	-	5757	11	7911613	7917907	7911608	7917912	6294	3401
LTR/ERV1|MER57E1|11|7917910|7918103	11	7917910	7918103	-	194	11	7911613	7917907	7911608	7917912	6294	3401
LTR/ERV1|MER4A|11|10004455|10004951	11	10004455	10004951	+	497	11	10004937	10020706	10004932	10020711	15769	3403
LTR/ERV1|MER50~MER50-int|11|10004952|10009073	11	10004952	10009073	+	4122	11	10004937	10020706	10004932	10020711	15769	3403
LTR/ERVL-MaLR|MLT1D|11|10015328|10015579	11	10015328	10015579	-	252	11	10004937	10020706	10004932	10020711	15769	3403
LTR/ERV1|MER34B|11|10019529|10019640	11	10019529	10019640	-	112	11	10004937	10020706	10004932	10020711	15769	3403
LTR/ERV1|MER50|11|10019980|10020697	11	10019980	10020697	+	718	11	10004937	10020706	10004932	10020711	15769	3403
LTR/ERV1|HUERS-P1-int~LTR8|11|15011625|15012617	11	15011625	15012617	-	993	11	15011625	15027098	15011620	15027103	15473	3408
LTR/ERV1|HUERS-P1-int|11|15012861|15013347	11	15012861	15013347	-	487	11	15011625	15027098	15011620	15027103	15473	3408
LTR/ERV1|HUERS-P1-int|11|15013519|15013714	11	15013519	15013714	-	196	11	15011625	15027098	15011620	15027103	15473	3408
LTR/ERV1|HUERS-P1-int|11|15014011|15014622	11	15014011	15014622	-	612	11	15011625	15027098	15011620	15027103	15473	3408
LTR/ERVL-MaLR|THE1C~THE1C-int|11|15016553|15018256	11	15016553	15018256	+	1704	11	15011625	15027098	15011620	15027103	15473	3408
LTR/ERVL-MaLR|THE1C|11|15018264|15018621	11	15018264	15018621	+	358	11	15011625	15027098	15011620	15027103	15473	3408
LTR/ERV1|HUERS-P1-int~LTR8|11|15024141|15027589	11	15024141	15027589	-	3449	11	15011625	15027098	15011620	15027103	15473	3408
LTR/ERVK|MER11B|11|15062959|15064024	11	15062959	15064024	-	1066	11	15064020	15068599	15064015	15068604	4579	3407
LTR/ERVK|HERVK11-int|11|15066203|15069138	11	15066203	15069138	-	2936	11	15064020	15068599	15064015	15068604	4579	3407
LTR/ERV1|HUERS-P3-int~MER61E|11|17369842|17377196	11	17369842	17377196	+	7355	11	17370180	17379293	17370175	17379298	9113	3409
LTR/ERV1|HUERS-P3-int~MER61E|11|17377511|17379258	11	17377511	17379258	+	1748	11	17370180	17379293	17370175	17379298	9113	3409
LTR/ERV1|HERVH-int~LTR7B|11|18643254|18649474	11	18643254	18649474	+	6221	11	18641822	18648047	18641817	18648052	6225	3411
LTR/ERVL|MLT2A2|11|20567810|20567874	11	20567810	20567874	-	65	11	20567855	20578780	20567850	20578785	10925	3413
LTR/ERV1|LTR7Y|11|20567875|20568314	11	20567875	20568314	+	440	11	20567855	20578780	20567850	20578785	10925	3413
LTR/ERV1|HERVH-int|11|20568316|20572211	11	20568316	20572211	+	3896	11	20567855	20578780	20567850	20578785	10925	3413
LTR/ERV1|LTR7Y|11|20572215|20572655	11	20572215	20572655	+	441	11	20567855	20578780	20567850	20578785	10925	3413
LTR/ERVL|MLT2A2|11|20572912|20573226	11	20572912	20573226	-	315	11	20567855	20578780	20567850	20578785	10925	3413
LTR/ERVL-MaLR|MLT1I|11|20573232|20573486	11	20573232	20573486	-	255	11	20567855	20578780	20567850	20578785	10925	3413
LTR/ERVL|MLT2B1|11|22311985|22312201	11	22311985	22312201	-	217	11	22311959	22315924	22311954	22315929	3965	3414
LTR/ERV1|HERV17-int~LTR17|11|22313716|22318319	11	22313716	22318319	-	4604	11	22311959	22315924	22311954	22315929	3965	3414
LTR/ERV1|LTR10B1|11|22992671|22993119	11	22992671	22993119	-	449	11	22992705	23000627	22992700	23000632	7922	3415
LTR/ERV1|HERVIP10B3-int|11|22993120|23000279	11	22993120	23000279	-	7160	11	22992705	23000627	22992700	23000632	7922	3415
LTR/ERV1|HERVH-int~LTR7|11|23183934|23189744	11	23183934	23189744	-	5811	11	23183937	23189778	23183932	23189783	5841	3417
LTR/ERV1|LTR12C|11|23882600|23882721	11	23882600	23882721	-	122	11	23882493	23892875	23882488	23892880	10382	3421
LTR/ERV1|LTR12E|11|23882722|23883995	11	23882722	23883995	-	1274	11	23882493	23892875	23882488	23892880	10382	3421
LTR/ERV1|MER4A1|11|23884914|23885385	11	23884914	23885385	-	472	11	23882493	23892875	23882488	23892880	10382	3421
LTR/ERV1|MER41C|11|23885386|23885900	11	23885386	23885900	-	515	11	23882493	23892875	23882488	23892880	10382	3421
LTR/ERV1|MER4A1|11|23885901|23885993	11	23885901	23885993	-	93	11	23882493	23892875	23882488	23892880	10382	3421
LTR/ERV1|MER4D0|11|23886297|23887160	11	23886297	23887160	+	864	11	23882493	23892875	23882488	23892880	10382	3421
LTR/ERV1|LTR7|11|23887264|23887632	11	23887264	23887632	-	369	11	23882493	23892875	23882488	23892880	10382	3421
LTR/ERV1|HERVH-int~LTR7|11|23887633|23892921	11	23887633	23892921	-	5289	11	23882493	23892875	23882488	23892880	10382	3421
LTR/ERV1|HERV9NC-int~LTR12E|11|23933929|23940807	11	23933929	23940807	-	6879	11	23934053	23942201	23934048	23942206	8148	3420
LTR/ERV1|LTR12E|11|23941534|23942839	11	23941534	23942839	-	1306	11	23934053	23942201	23934048	23942206	8148	3420
LTR/ERV1|LTR12|11|24999769|25000286	11	24999769	25000286	-	518	11	25000042	25007141	25000037	25007146	7099	3422
LTR/ERV1|HERV9NC-int|11|25001079|25006718	11	25001079	25006718	-	5640	11	25000042	25007141	25000037	25007146	7099	3422
LTR/ERV1|LTR12|11|25006723|25007235	11	25006723	25007235	-	513	11	25000042	25007141	25000037	25007146	7099	3422
LTR/ERVL|MER21B|11|25326267|25326795	11	25326267	25326795	+	529	11	25326414	25329380	25326409	25329385	2966	3423
LTR/ERV1|HERVH-int~LTR7B|11|25326796|25330496	11	25326796	25330496	-	3701	11	25326414	25329380	25326409	25329385	2966	3423
LTR/ERV1|HERVH-int~LTR7|11|25486495|25490967	11	25486495	25490967	-	4473	11	25486272	25496072	25486267	25496077	9800	3425
LTR/ERVL|MLT2A2|11|25494460|25494974	11	25494460	25494974	-	515	11	25486272	25496072	25486267	25496077	9800	3425
LTR/ERV1|HERV17-int|11|26003790|26005677	11	26003790	26005677	+	1888	11	26002001	26007253	26001996	26007258	5252	3427
LTR/ERV1|HERV17-int~LTR17|11|26590431|26597676	11	26590431	26597676	-	7246	11	26590796	26597686	26590791	26597691	6890	3428
LTR/ERV1|HERVH-int~LTR7|11|27629072|27634926	11	27629072	27634926	-	5855	11	27629075	27634939	27629070	27634944	5864	3430
LTR/ERV1|LTR7|11|29973180|29973618	11	29973180	29973618	-	439	11	29973531	29980290	29973526	29980295	6759	3432
LTR/ERV1|HERVH-int~LTR7Y|11|29973622|29974431	11	29973622	29974431	+	810	11	29973531	29980290	29973526	29980295	6759	3432
LTR/ERV1|HERVH-int|11|29974747|29976940	11	29974747	29976940	+	2194	11	29973531	29980290	29973526	29980295	6759	3432
LTR/ERVL-MaLR|THE1B|11|29978221|29978559	11	29978221	29978559	+	339	11	29973531	29980290	29973526	29980295	6759	3432
LTR/ERV1|PABL_B-int|11|32144990|32145729	11	32144990	32145729	+	740	11	32145164	32153379	32145159	32153384	8215	3434
LTR/ERVL-MaLR|THE1B|11|32145730|32146094	11	32145730	32146094	-	365	11	32145164	32153379	32145159	32153384	8215	3434
LTR/ERV1|PABL_B-int|11|32146095|32148162	11	32146095	32148162	+	2068	11	32145164	32153379	32145159	32153384	8215	3434
LTR/ERV1|PABL_B-int|11|32148276|32148517	11	32148276	32148517	+	242	11	32145164	32153379	32145159	32153384	8215	3434
LTR/ERVL-MaLR|THE1C|11|32148518|32148894	11	32148518	32148894	-	377	11	32145164	32153379	32145159	32153384	8215	3434
LTR/ERV1|PABL_B-int|11|32148895|32149033	11	32148895	32149033	+	139	11	32145164	32153379	32145159	32153384	8215	3434
LTR/ERV1|LTR72|11|32149131|32149645	11	32149131	32149645	+	515	11	32145164	32153379	32145159	32153384	8215	3434
LTR/ERVL-MaLR|MLT1K|11|32149855|32150020	11	32149855	32150020	-	166	11	32145164	32153379	32145159	32153384	8215	3434
LTR/ERV1|LTR29|11|32150021|32150548	11	32150021	32150548	+	528	11	32145164	32153379	32145159	32153384	8215	3434
LTR/ERVL-MaLR|MLT1K|11|32150549|32150577	11	32150549	32150577	-	29	11	32145164	32153379	32145159	32153384	8215	3434
LTR/ERVL-MaLR|MLT1M|11|32151431|32151856	11	32151431	32151856	+	426	11	32145164	32153379	32145159	32153384	8215	3434
LTR/ERV1|HUERS-P3-int~LTR9B|11|34897480|34898787	11	34897480	34898787	+	1308	11	34897254	34907021	34897249	34907026	9767	3436
LTR/ERV1|HUERS-P3-int|11|34899169|34907140	11	34899169	34907140	+	7972	11	34897254	34907021	34897249	34907026	9767	3436
LTR/ERVL-MaLR|THE1B|11|37577355|37577710	11	37577355	37577710	+	356	11	37576826	37582979	37576821	37582984	6153	3439
LTR/ERV1|HERVH-int~LTR7C|11|37578383|37579279	11	37578383	37579279	-	897	11	37576826	37582979	37576821	37582984	6153	3439
LTR/ERV1|HERVH-int~LTR7|11|37579334|37583366	11	37579334	37583366	-	4033	11	37576826	37582979	37576821	37582984	6153	3439
LTR/ERV1|LTR12|11|38111067|38111671	11	38111067	38111671	+	605	11	38111202	38120534	38111197	38120539	9332	3441
LTR/ERV1|HERV9N-int~LTR12D|11|38111824|38117244	11	38111824	38117244	+	5421	11	38111202	38120534	38111197	38120539	9332	3441
LTR/ERV1|LTR12|11|38117397|38117548	11	38117397	38117548	+	152	11	38111202	38120534	38111197	38120539	9332	3441
LTR/ERVL-MaLR|THE1D-int|11|38117549|38118468	11	38117549	38118468	+	920	11	38111202	38120534	38111197	38120539	9332	3441
LTR/ERVL-MaLR|THE1D|11|38118506|38118662	11	38118506	38118662	-	157	11	38111202	38120534	38111197	38120539	9332	3441
LTR/ERV1|HERVIP10B3-int~LTR10B|11|38221194|38224648	11	38221194	38224648	-	3455	11	38221194	38227007	38221189	38227012	5813	3442
LTR/ERV1|LTR10B|11|38226809|38227309	11	38226809	38227309	-	501	11	38221194	38227007	38221189	38227012	5813	3442
LTR/ERV1|HERV17-int~LTR17|11|38601589|38607240	11	38601589	38607240	+	5652	11	38601580	38612336	38601575	38612341	10756	3443
LTR/ERVL-MaLR|MSTB|11|38608523|38608921	11	38608523	38608921	-	399	11	38601580	38612336	38601575	38612341	10756	3443
LTR/ERVL|HERVL-int|11|39125906|39129045	11	39125906	39129045	+	3140	11	39125661	39132397	39125656	39132402	6736	3445
LTR/ERVL|HERVL-int|11|39129360|39131118	11	39129360	39131118	+	1759	11	39125661	39132397	39125656	39132402	6736	3445
LTR/ERVL|MLT2A1|11|39131121|39131643	11	39131121	39131643	+	523	11	39125661	39132397	39125656	39132402	6736	3445
LTR/ERV1|HERV9N-int~LTR12|11|39560219|39566205	11	39560219	39566205	+	5987	11	39560282	39567337	39560277	39567342	7055	3448
LTR/ERV1|LTR12|11|39566206|39567288	11	39566206	39567288	+	1083	11	39560282	39567337	39560277	39567342	7055	3448
LTR/ERV1|HERVH-int~LTR7B|11|39734126|39741063	11	39734126	39741063	+	6938	11	39734119	39741059	39734114	39741064	6940	3449
LTR/ERV1|MER50|11|39741064|39741428	11	39741064	39741428	-	365	11	39734119	39741059	39734114	39741064	6940	3449
LTR/ERVL-MaLR|THE1B|11|42120306|42120668	11	42120306	42120668	+	363	11	42119616	42125323	42119611	42125328	5707	3451
LTR/ERV1|HERVH-int~LTR7Y|11|42120989|42125311	11	42120989	42125311	+	4323	11	42119616	42125323	42119611	42125328	5707	3451
LTR/ERV1|HERV9NC-int~LTR12C|11|42873736|42882920	11	42873736	42882920	+	9185	11	42874521	42883904	42874516	42883909	9383	3452
LTR/ERVK|HERVK11D-int~MER11D|11|43161740|43168627	11	43161740	43168627	-	6888	11	43160659	43172407	43160654	43172412	11748	3456
LTR/ERV1|LTR78|11|43178841|43179105	11	43178841	43179105	+	265	11	43179098	43187107	43179093	43187112	8009	3458
LTR/ERVL|MLT2A1|11|43179106|43179550	11	43179106	43179550	-	445	11	43179098	43187107	43179093	43187112	8009	3458
LTR/ERV1|LTR78|11|43179679|43180086	11	43179679	43180086	+	408	11	43179098	43187107	43179093	43187112	8009	3458
LTR/ERVL-MaLR|MLT1D|11|43181261|43181749	11	43181261	43181749	+	489	11	43179098	43187107	43179093	43187112	8009	3458
LTR/ERVL-MaLR|MLT1N2|11|43182245|43182563	11	43182245	43182563	-	319	11	43179098	43187107	43179093	43187112	8009	3458
LTR/ERVL-MaLR|MLT1C|11|43183421|43183857	11	43183421	43183857	+	437	11	43179098	43187107	43179093	43187112	8009	3458
LTR/ERVL-MaLR|THE1D|11|43184021|43184398	11	43184021	43184398	-	378	11	43179098	43187107	43179093	43187112	8009	3458
LTR/ERV1|LTR78B|11|43186442|43186641	11	43186442	43186641	+	200	11	43179098	43187107	43179093	43187112	8009	3458
LTR/ERVL|MLT2A2|11|43186642|43187090	11	43186642	43187090	-	449	11	43179098	43187107	43179093	43187112	8009	3458
LTR/ERV1|LTR78B|11|43187091|43187341	11	43187091	43187341	+	251	11	43179098	43187107	43179093	43187112	8009	3458
LTR/ERVL|HERVL-int~MLT2A1|11|44544093|44550255	11	44544093	44550255	+	6163	11	44544325	44550785	44544320	44550790	6460	3459
LTR/ERVL|MLT2A1|11|44550256|44550652	11	44550256	44550652	+	397	11	44544325	44550785	44544320	44550790	6460	3459
LTR/ERV1|MER66-int|11|48335282|48335344	11	48335282	48335344	-	63	11	48333403	48340053	48333398	48340058	6650	3461
LTR/ERV1|PRIMA41-int|11|48335427|48340773	11	48335427	48340773	-	5347	11	48333403	48340053	48333398	48340058	6650	3461
LTR/ERV1|HERVH-int~LTR7|11|49320583|49326874	11	49320583	49326874	-	6292	11	49320166	49326841	49320161	49326846	6675	3466
LTR/ERV1|HUERS-P3-int~LTR9|11|49734692|49735765	11	49734692	49735765	-	1074	11	49735085	49743469	49735080	49743474	8384	3468
LTR/ERV1|HUERS-P3b-int~LTR9|11|49735945|49743469	11	49735945	49743469	-	7525	11	49735085	49743469	49735080	49743474	8384	3468
LTR/ERV1|LTR25-int~LTR9D|11|49994472|49997481	11	49994472	49997481	+	3010	11	49994478	50001406	49994473	50001411	6928	3470
LTR/ERV1|LTR8|11|49997482|49998145	11	49997482	49998145	-	664	11	49994478	50001406	49994473	50001411	6928	3470
LTR/ERV1|LTR25-int~LTR9D|11|49998146|50001675	11	49998146	50001675	+	3530	11	49994478	50001406	49994473	50001411	6928	3470
LTR/ERVK|MER11B|11|50438109|50439169	11	50438109	50439169	+	1061	11	50434164	50448906	50434159	50448911	14742	3471
LTR/ERVK|HERVK11-int~MER11B|11|50439248|50448003	11	50439248	50448003	+	8756	11	50434164	50448906	50434159	50448911	14742	3471
LTR/ERVK|HERVK11-int~MER11B|11|50487846|50494481	11	50487846	50494481	-	6636	11	50486075	50493612	50486070	50493617	7537	3473
LTR/ERVK|HERVK11-int~MER11C|11|50629511|50637577	11	50629511	50637577	-	8067	11	50629209	50638244	50629204	50638249	9035	3475
LTR/ERVK|MER11C|11|54758681|54759301	11	54758681	54759301	+	621	11	54758826	54766172	54758821	54766177	7346	3478
LTR/ERVK|HERVK11-int~MER11B|11|54759380|54766186	11	54759380	54766186	+	6807	11	54758826	54766172	54758821	54766177	7346	3478
LTR/ERVL-MaLR|MLT1H1-int|11|55467832|55469279	11	55467832	55469279	-	1448	11	55458871	55475226	55458866	55475231	16355	3490
LTR/ERVL|ERVL-E-int|11|55470646|55470987	11	55470646	55470987	+	342	11	55458871	55475226	55458866	55475231	16355	3490
LTR/ERVL-MaLR|THE1A|11|55471080|55471244	11	55471080	55471244	-	165	11	55458871	55475226	55458866	55475231	16355	3490
LTR/ERV1|HERV15-int~LTR15|11|55500597|55504392	11	55500597	55504392	+	3796	11	55501739	55505405	55501734	55505410	3666	3489
LTR/ERV1|HERVH48-int~MER48|11|55556360|55558477	11	55556360	55558477	+	2118	11	55558476	55564110	55558471	55564115	5634	3492
LTR/ERV1|MER4-int~MER4A1|11|55558478|55559149	11	55558478	55559149	-	672	11	55558476	55564110	55558471	55564115	5634	3492
LTR/ERV1|HERVH-int~LTR7C|11|55559430|55563896	11	55559430	55563896	+	4467	11	55558476	55564110	55558471	55564115	5634	3492
LTR/ERV1|HERVH48-int~MER48|11|55583340|55587752	11	55583340	55587752	+	4413	11	55577084	55586433	55577079	55586438	9349	3491
LTR/ERVL|MER77B|11|56949168|56949559	11	56949168	56949559	+	392	11	56949125	56952537	56949120	56952542	3412	3498
LTR/ERVL|LTR57|11|56949566|56949867	11	56949566	56949867	+	302	11	56949125	56952537	56949120	56952542	3412	3498
LTR/ERV1|HERVP71A-int~LTR71A|11|56949868|56952298	11	56949868	56952298	+	2431	11	56949125	56952537	56949120	56952542	3412	3498
LTR/ERVL-MaLR|THE1D|11|58769443|58769828	11	58769443	58769828	+	386	11	58769831	58777331	58769826	58777336	7500	3503
LTR/ERV1|HERV1_LTRc|11|58770117|58770603	11	58770117	58770603	+	487	11	58769831	58777331	58769826	58777336	7500	3503
LTR/ERV1|HERV1_I-int~HERV1_LTRc|11|58771484|58777334	11	58771484	58777334	+	5851	11	58769831	58777331	58769826	58777336	7500	3503
LTR/Gypsy|MamGypLTR3|11|58998782|58999113	11	58998782	58999113	+	332	11	58996951	59006462	58996946	59006467	9511	3505
LTR/ERVK|HERVK-int~LTR5B|11|58999966|59005723	11	58999966	59005723	+	5758	11	58996951	59006462	58996946	59006467	9511	3505
LTR/ERV1|MER41-int~MER57B1|11|59400509|59405252	11	59400509	59405252	+	4744	11	59400534	59410233	59400529	59410238	9699	3506
LTR/ERV1|MER57B1|11|59409971|59410368	11	59409971	59410368	+	398	11	59400534	59410233	59400529	59410238	9699	3506
LTR/ERVK|HERVK9-int~MER9a1|11|59923571|59929756	11	59923571	59929756	+	6186	11	59923928	59931395	59923923	59931400	7467	3508
LTR/ERV1|LTR2|11|60101382|60101844	11	60101382	60101844	-	463	11	60101584	60108947	60101579	60108952	7363	3509
LTR/ERV1|Harlequin-int|11|60101852|60105607	11	60101852	60105607	-	3756	11	60101584	60108947	60101579	60108952	7363	3509
LTR/ERV1|HERVE_a-int~LTR2|11|60108155|60108971	11	60108155	60108971	-	817	11	60101584	60108947	60101579	60108952	7363	3509
LTR/ERV1|Harlequin-int~LTR2|11|60185446|60193188	11	60185446	60193188	+	7743	11	60185435	60193210	60185430	60193215	7775	3510
LTR/ERVL|HERVL-int~MLT2A2|11|60216680|60217544	11	60216680	60217544	+	865	11	60215182	60225509	60215177	60225514	10327	3511
LTR/ERVK|MER11C|11|60217545|60218617	11	60217545	60218617	+	1073	11	60215182	60225509	60215177	60225514	10327	3511
LTR/ERVL|HERVL-int~MLT2A2|11|60218618|60223953	11	60218618	60223953	+	5336	11	60215182	60225509	60215177	60225514	10327	3511
LTR/ERVL-MaLR|MLT1L|11|60224371|60224760	11	60224371	60224760	+	390	11	60215182	60225509	60215177	60225514	10327	3511
LTR/ERVK|HERVK22-int|11|60757844|60758520	11	60757844	60758520	+	677	11	60756556	60763065	60756551	60763070	6509	3512
LTR/ERVK|HERVK14C-int|11|60758608|60759107	11	60758608	60759107	+	500	11	60756556	60763065	60756551	60763070	6509	3512
LTR/ERVK|LTR5B|11|60759108|60760105	11	60759108	60760105	+	998	11	60756556	60763065	60756551	60763070	6509	3512
LTR/ERVK|HERVK14C-int|11|60760106|60760777	11	60760106	60760777	+	672	11	60756556	60763065	60756551	60763070	6509	3512
LTR/ERVK|HERVK22-int|11|60760824|60762412	11	60760824	60762412	+	1589	11	60756556	60763065	60756551	60763070	6509	3512
LTR/ERV1|LTR2|11|61093594|61094050	11	61093594	61094050	+	457	11	61093578	61099813	61093573	61099818	6235	3513
LTR/ERV1|HERVE_a-int~LTR2|11|61094435|61098841	11	61094435	61098841	+	4407	11	61093578	61099813	61093573	61099818	6235	3513
LTR/ERVK|HERVK3-int~LTR3A|11|62049776|62056355	11	62049776	62056355	-	6580	11	62047464	62057717	62047459	62057722	10253	3514
LTR/ERVL-MaLR|MLT1A0|11|62056484|62056766	11	62056484	62056766	+	283	11	62047464	62057717	62047459	62057722	10253	3514
LTR/ERVL-MaLR|MLT1A0|11|62057077|62057149	11	62057077	62057149	+	73	11	62047464	62057717	62047459	62057722	10253	3514
LTR/ERVK|HERVK3-int~LTR3|11|62251757|62254122	11	62251757	62254122	+	2366	11	62252711	62264351	62252706	62264356	11640	3516
LTR/ERV1|LTR78|11|62256250|62256340	11	62256250	62256340	-	91	11	62252711	62264351	62252706	62264356	11640	3516
LTR/ERV1|MER41D|11|62260253|62260827	11	62260253	62260827	+	575	11	62252711	62264351	62252706	62264356	11640	3516
LTR/ERVK|HERVK-int|11|62375544|62375829	11	62375544	62375829	-	286	11	62375665	62382984	62375660	62382989	7319	3517
LTR/ERVK|HERVK-int~LTR5B|11|62376126|62382006	11	62376126	62382006	-	5881	11	62375665	62382984	62375660	62382989	7319	3517
LTR/ERVK|LTR5B|11|62382200|62383091	11	62382200	62383091	-	892	11	62375665	62382984	62375660	62382989	7319	3517
LTR/ERV1|HERV15-int~LTR15|11|63207574|63211593	11	63207574	63211593	+	4020	11	63209496	63215272	63209491	63215277	5776	3518
LTR/ERV1|HERV15-int|11|63212814|63213961	11	63212814	63213961	+	1148	11	63209496	63215272	63209491	63215277	5776	3518
LTR/ERV1|LTR15|11|63214396|63214886	11	63214396	63214886	+	491	11	63209496	63215272	63209491	63215277	5776	3518
LTR/ERV1|LTR7|11|63452639|63453089	11	63452639	63453089	+	451	11	63452680	63459317	63452675	63459322	6637	3520
LTR/ERV1|HERVH-int|11|63453627|63453787	11	63453627	63453787	+	161	11	63452680	63459317	63452675	63459322	6637	3520
LTR/ERV1|LTR7|11|63453788|63454201	11	63453788	63454201	+	414	11	63452680	63459317	63452675	63459322	6637	3520
LTR/ERV1|HERVH-int|11|63454202|63459047	11	63454202	63459047	+	4846	11	63452680	63459317	63452675	63459322	6637	3520
LTR/ERV1|LTR7|11|63459057|63459507	11	63459057	63459507	+	451	11	63452680	63459317	63452675	63459322	6637	3520
LTR/ERV1|HERVH-int~LTR7|11|66573597|66576735	11	66573597	66576735	+	3139	11	66573821	66581258	66573816	66581263	7437	3521
LTR/Gypsy|MamGypLTR3a|11|66579025|66579226	11	66579025	66579226	-	202	11	66573821	66581258	66573816	66581263	7437	3521
LTR/Gypsy|MamGypLTR3a|11|66580863|66581194	11	66580863	66581194	-	332	11	66573821	66581258	66573816	66581263	7437	3521
LTR/ERV1|HERV15-int~LTR15|11|67685508|67686673	11	67685508	67686673	-	1166	11	67685112	67694396	67685107	67694401	9284	3525
LTR/ERVL-MaLR|MLT1A|11|67687587|67687753	11	67687587	67687753	+	167	11	67685112	67694396	67685107	67694401	9284	3525
LTR/ERVL-MaLR|MLT1A|11|67688063|67688315	11	67688063	67688315	+	253	11	67685112	67694396	67685107	67694401	9284	3525
LTR/ERV1|HERVI-int|11|67689713|67693065	11	67689713	67693065	-	3353	11	67685112	67694396	67685107	67694401	9284	3525
LTR/ERV1|HERVI-int~LTR10E|11|67693364|67696201	11	67693364	67696201	-	2838	11	67685112	67694396	67685107	67694401	9284	3525
LTR/ERVK|HERVK11-int|11|67701236|67702169	11	67701236	67702169	+	934	11	67701771	67705294	67701766	67705299	3523	3524
LTR/ERVK|HERVK11-int~MER11B|11|67702473|67705411	11	67702473	67705411	+	2939	11	67701771	67705294	67701766	67705299	3523	3524
LTR/ERV1|HERVE-int|11|67726701|67730864	11	67726701	67730864	-	4164	11	67726809	67731587	67726804	67731592	4778	3523
LTR/ERV1|HERVH-int~LTR7|11|67759685|67765365	11	67759685	67765365	+	5681	11	67759689	67765370	67759684	67765375	5681	3526
LTR/ERV1|LTR6B|11|67882066|67882615	11	67882066	67882615	-	550	11	67882044	67889510	67882039	67889515	7466	3528
LTR/ERV1|HERVS71-int|11|67882929|67885807	11	67882929	67885807	-	2879	11	67882044	67889510	67882039	67889515	7466	3528
LTR/ERV1|LTR6B|11|67888959|67889515	11	67888959	67889515	-	557	11	67882044	67889510	67882039	67889515	7466	3528
LTR/ERV1|LTR7|11|68622871|68623198	11	68622871	68623198	+	328	11	68622945	68634155	68622940	68634160	11210	3530
LTR/ERV1|HERVH-int~LTR7|11|68625994|68632796	11	68625994	68632796	+	6803	11	68622945	68634155	68622940	68634160	11210	3530
LTR/ERVL|ERV3-16A3_I-int|11|68632812|68633108	11	68632812	68633108	+	297	11	68622945	68634155	68622940	68634160	11210	3530
LTR/ERVL-MaLR|MLT1F2|11|68633111|68633173	11	68633111	68633173	-	63	11	68622945	68634155	68622940	68634160	11210	3530
LTR/ERVL-MaLR|MLT1A1|11|68633185|68633536	11	68633185	68633536	-	352	11	68622945	68634155	68622940	68634160	11210	3530
LTR/ERVL-MaLR|MLT1F2|11|68633537|68633632	11	68633537	68633632	-	96	11	68622945	68634155	68622940	68634160	11210	3530
LTR/ERV1|HERVH-int~LTR7|11|68633778|68639439	11	68633778	68639439	+	5662	11	68633932	68642232	68633927	68642237	8300	3531
LTR/ERV1|HERVH-int~LTR7|11|68633778|68639439	11	68633778	68639439	+	5662	11	68622945	68634155	68622940	68634160	11210	3530
LTR/ERV1|LTR43|11|68639926|68640130	11	68639926	68640130	-	205	11	68633932	68642232	68633927	68642237	8300	3531
LTR/ERVL|ERV3-16A3_I-int~ERV3-16A3_LTR|11|68640424|68642150	11	68640424	68642150	+	1727	11	68633932	68642232	68633927	68642237	8300	3531
LTR/ERV1|HERV3-int~LTR61|11|68867426|68870296	11	68867426	68870296	+	2871	11	68867423	68874590	68867418	68874595	7167	3533
LTR/ERV1|HERV3-int~LTR61|11|68870461|68874582	11	68870461	68874582	+	4122	11	68867423	68874590	68867418	68874595	7167	3533
LTR/ERV1|LTR7|11|70213950|70214361	11	70213950	70214361	-	412	11	70209638	70220000	70209633	70220005	10362	3537
LTR/ERV1|HERVH-int~LTR7|11|70214672|70220156	11	70214672	70220156	-	5485	11	70209638	70220000	70209633	70220005	10362	3537
LTR/ERV1|HERVE-int|11|71586020|71590090	11	71586020	71590090	+	4071	11	71586230	71591666	71586225	71591671	5436	3539
LTR/ERV1|LTR6B|11|71705986|71706539	11	71705986	71706539	+	554	11	71705991	71714722	71705986	71714727	8731	3543
LTR/ERV1|HERVS71-int|11|71709703|71712562	11	71709703	71712562	+	2860	11	71705991	71714722	71705986	71714727	8731	3543
LTR/ERV1|LTR6B|11|71712877|71713426	11	71712877	71713426	+	550	11	71705991	71714722	71705986	71714727	8731	3543
LTR/ERVL-MaLR|MLT1H|11|71714599|71714959	11	71714599	71714959	-	361	11	71705991	71714722	71705986	71714727	8731	3543
LTR/ERV1|HERVE-int~LTR2C|11|71737575|71749426	11	71737575	71749426	+	11852	11	71740712	71749874	71740707	71749879	9162	3542
LTR/ERV1|HERVH-int|11|71749427|71750581	11	71749427	71750581	+	1155	11	71740712	71749874	71740707	71749879	9162	3542
LTR/ERV1|HERVE-int|11|71886034|71890097	11	71886034	71890097	+	4064	11	71885996	71891736	71885991	71891741	5740	3544
LTR/ERV1|HERVE-int|11|71908491|71912324	11	71908491	71912324	+	3834	11	71908145	71917331	71908140	71917336	9186	3545
LTR/ERVK|HERVK14-int|11|73939508|73943270	11	73939508	73943270	-	3763	11	73939029	73947458	73939024	73947463	8429	3546
LTR/ERVK|HERVK14-int~LTR14B|11|73943577|73947475	11	73943577	73947475	-	3899	11	73939029	73947458	73939024	73947463	8429	3546
LTR/ERV1|LTR9A1|11|74869317|74869984	11	74869317	74869984	+	668	11	74869434	74884487	74869429	74884492	15053	3547
LTR/ERV1|HUERS-P3-int|11|74870673|74873955	11	74870673	74873955	+	3283	11	74869434	74884487	74869429	74884492	15053	3547
LTR/ERV1|HUERS-P3-int|11|74874262|74875596	11	74874262	74875596	+	1335	11	74869434	74884487	74869429	74884492	15053	3547
LTR/ERV1|HUERS-P3-int|11|74875884|74877181	11	74875884	74877181	+	1298	11	74869434	74884487	74869429	74884492	15053	3547
LTR/ERV1|HUERS-P3-int~LTR9A1|11|74883547|74883916	11	74883547	74883916	+	370	11	74869434	74884487	74869429	74884492	15053	3547
LTR/ERV1|LTR9A1|11|74884178|74884748	11	74884178	74884748	+	571	11	74869434	74884487	74869429	74884492	15053	3547
LTR/ERV1|LTR2|11|75039924|75040379	11	75039924	75040379	+	456	11	75039916	75047153	75039911	75047158	7237	3548
LTR/ERV1|Harlequin-int|11|75040758|75045387	11	75040758	75045387	+	4630	11	75039916	75047153	75039911	75047158	7237	3548
LTR/ERV1|Harlequin-int~LTR2|11|75045726|75047147	11	75045726	75047147	+	1422	11	75039916	75047153	75039911	75047158	7237	3548
LTR/ERV1|MER84|11|77549397|77549473	11	77549397	77549473	+	77	11	77548980	77563052	77548975	77563057	14072	3550
LTR/ERV1|MER84|11|77549475|77549595	11	77549475	77549595	+	121	11	77548980	77563052	77548975	77563057	14072	3550
LTR/ERV1|MER84-int|11|77549596|77550174	11	77549596	77550174	+	579	11	77548980	77563052	77548975	77563057	14072	3550
LTR/ERV1|HERVH-int~LTR7C|11|77550175|77555707	11	77550175	77555707	+	5533	11	77548980	77563052	77548975	77563057	14072	3550
LTR/ERV1|MER84-int|11|77555708|77555858	11	77555708	77555858	+	151	11	77548980	77563052	77548975	77563057	14072	3550
LTR/ERV1|MER84|11|77555859|77555953	11	77555859	77555953	+	95	11	77548980	77563052	77548975	77563057	14072	3550
LTR/ERV1|MER84|11|77556320|77556521	11	77556320	77556521	+	202	11	77548980	77563052	77548975	77563057	14072	3550
LTR/ERV1|LTR61|11|77570924|77571455	11	77570924	77571455	+	532	11	77569937	77574938	77569932	77574943	5001	3551
LTR/ERV1|HERV3-int|11|77573158|77573696	11	77573158	77573696	+	539	11	77569937	77574938	77569932	77574943	5001	3551
LTR/ERV1|HERV3-int~LTR61|11|77574005|77575997	11	77574005	77575997	+	1993	11	77569937	77574938	77569932	77574943	5001	3551
LTR/ERVL-MaLR|MSTA-int|11|77856133|77856867	11	77856133	77856867	-	735	11	77856368	77862982	77856363	77862987	6614	3552
LTR/ERV1|HERV17-int~LTR17|11|77858327|77862953	11	77858327	77862953	-	4627	11	77856368	77862982	77856363	77862987	6614	3552	ERVW-6
LTR/ERV1|LTR17|11|77862984|77863478	11	77862984	77863478	-	495	11	77856368	77862982	77856363	77862987	6614	3552
LTR/ERV1|HERVFH21-int~LTR7C|11|78080836|78084518	11	78080836	78084518	+	3683	11	78080836	78089728	78080831	78089733	8892	3553
LTR/ERV1|HERV30-int|11|78085822|78086288	11	78085822	78086288	+	467	11	78080836	78089728	78080831	78089733	8892	3553
LTR/ERV1|HERVH-int~LTR7C|11|78086407|78087032	11	78086407	78087032	+	626	11	78080836	78089728	78080831	78089733	8892	3553
LTR/ERVL|HERVL-int|11|79124975|79128886	11	79124975	79128886	+	3912	11	79126913	79138689	79126908	79138694	11776	3555
LTR/ERVL|HERVL-int|11|79136202|79137922	11	79136202	79137922	+	1721	11	79126913	79138689	79126908	79138694	11776	3555
LTR/ERVL|MLT2A1|11|79137923|79138327	11	79137923	79138327	+	405	11	79126913	79138689	79126908	79138694	11776	3555
LTR/ERV1|HERVH-int~LTR7|11|81122404|81127454	11	81122404	81127454	+	5051	11	81120404	81126306	81120399	81126311	5902	3559
LTR/ERV1|HERVH-int~LTR7|11|81806220|81812679	11	81806220	81812679	+	6460	11	81806325	81812809	81806320	81812814	6484	3562
LTR/ERV1|MER4E|11|81812690|81813305	11	81812690	81813305	+	616	11	81806325	81812809	81806320	81812814	6484	3562
LTR/ERV1|LTR28B~MER52-int|11|81995878|82004107	11	81995878	82004107	-	8230	11	81994344	82004815	81994339	82004820	10471	3564
LTR/ERV1|HERVH-int~LTR7|11|82025408|82031014	11	82025408	82031014	+	5607	11	82025392	82031949	82025387	82031954	6557	3565
LTR/ERVL|LTR50|11|82031744|82032714	11	82031744	82032714	+	971	11	82025392	82031949	82025387	82031954	6557	3565
LTR/ERV1|HERVH-int~LTR7|11|83419135|83423556	11	83419135	83423556	+	4422	11	83417916	83424075	83417911	83424080	6159	3568
LTR/ERV1|LTR8|11|83423617|83424314	11	83423617	83424314	+	698	11	83417916	83424075	83417911	83424080	6159	3568
LTR/ERVL-MaLR|MLT1J|11|83429942|83430180	11	83429942	83430180	+	239	11	83428600	83436577	83428595	83436582	7977	3567
LTR/ERV1|PABL_A|11|83430185|83430602	11	83430185	83430602	+	418	11	83428600	83436577	83428595	83436582	7977	3567
LTR/ERV1|HERVH-int~LTR7|11|83430603|83436029	11	83430603	83436029	-	5427	11	83428600	83436577	83428595	83436582	7977	3567
LTR/ERV1|LTR7|11|83436120|83436575	11	83436120	83436575	-	456	11	83428600	83436577	83428595	83436582	7977	3567
LTR/ERV1|PABL_A|11|83436576|83436821	11	83436576	83436821	+	246	11	83428600	83436577	83428595	83436582	7977	3567
LTR/ERV1|LTR7|11|83442182|83442537	11	83442182	83442537	-	356	11	83442172	83448534	83442167	83448539	6362	3566
LTR/ERV1|HERVH-int~LTR7|11|83442538|83448545	11	83442538	83448545	-	6008	11	83442172	83448534	83442167	83448539	6362	3566
LTR/ERV1|HERV9NC-int~LTR12|11|85606287|85612675	11	85606287	85612675	+	6389	11	85606311	85614001	85606306	85614006	7690	3574
LTR/ERV1|LTR12D|11|85613466|85614182	11	85613466	85614182	+	717	11	85606311	85614001	85606306	85614006	7690	3574
LTR/ERV1|HERV17-int~LTR17|11|86833494|86836818	11	86833494	86836818	-	3325	11	86834121	86837479	86834116	86837484	3358	3577
LTR/ERV1|HERVH-int~LTR7|11|88043410|88049732	11	88043410	88049732	+	6323	11	88042437	88048457	88042432	88048462	6020	3580
LTR/ERV1|HUERS-P3b-int~LTR9|11|88885695|88893228	11	88885695	88893228	+	7534	11	88885868	88894467	88885863	88894472	8599	3584
LTR/ERV1|HUERS-P3-int~LTR9|11|88893409|88894481	11	88893409	88894481	+	1073	11	88885868	88894467	88885863	88894472	8599	3584
LTR/ERV1|HERVH-int~LTR7|11|89381304|89387559	11	89381304	89387559	+	6256	11	89381304	89387559	89381299	89387564	6255	3586
LTR/Gypsy|MamGypLTR1b|11|89848450|89849019	11	89848450	89849019	+	570	11	89847629	89858140	89847624	89858145	10511	3587
LTR/ERVL|MLT2B3|11|89853928|89854257	11	89853928	89854257	-	330	11	89847629	89858140	89847624	89858145	10511	3587
LTR/ERVL|HERVL-int~MLT2A2|11|91596669|91602751	11	91596669	91602751	+	6083	11	91596669	91603352	91596664	91603357	6683	3592
LTR/ERVL|MLT2A2|11|91602903|91603351	11	91602903	91603351	+	449	11	91596669	91603352	91596664	91603357	6683	3592
LTR/ERVK|HERVK11D-int|11|92943557|92943568	11	92943557	92943568	-	12	11	92943569	92950131	92943564	92950136	6562	3593
LTR/ERVK|MER11D|11|92943569|92944465	11	92943569	92944465	-	897	11	92943569	92950131	92943564	92950136	6562	3593
LTR/ERVK|HERVK11D-int~MER11D|11|92946636|92950131	11	92946636	92950131	-	3496	11	92943569	92950131	92943564	92950136	6562	3593
LTR/ERV1|Harlequin-int~LTR2|11|93103524|93110406	11	93103524	93110406	-	6883	11	93103974	93117345	93103969	93117350	13371	3594
LTR/ERV1|LTR2|11|93110420|93110857	11	93110420	93110857	-	438	11	93103974	93117345	93103969	93117350	13371	3594
LTR/ERVL|MER21C|11|93114036|93114814	11	93114036	93114814	-	779	11	93103974	93117345	93103969	93117350	13371	3594
LTR/ERV1|MER50|11|93115161|93115836	11	93115161	93115836	-	676	11	93103974	93117345	93103969	93117350	13371	3594
LTR/Gypsy?|LTR88a|11|93116559|93116650	11	93116559	93116650	+	92	11	93103974	93117345	93103969	93117350	13371	3594
LTR/ERV1|MER61A|11|93116651|93116978	11	93116651	93116978	+	328	11	93103974	93117345	93103969	93117350	13371	3594
LTR/ERV1|MER4CL34|11|93116980|93117654	11	93116980	93117654	+	675	11	93103974	93117345	93103969	93117350	13371	3594
LTR/ERV1|LTR10A|11|93260772|93260887	11	93260772	93260887	+	116	11	93260775	93269187	93260770	93269192	8412	3595
LTR/ERV1|HERVIP10F-int|11|93260894|93262369	11	93260894	93262369	+	1476	11	93260775	93269187	93260770	93269192	8412	3595
LTR/ERV1|HERVIP10F-int~LTR10A|11|93264539|93269149	11	93264539	93269149	+	4611	11	93260775	93269187	93260770	93269192	8412	3595
LTR/ERV1|HERVH48-int~MER48|11|93861745|93870225	11	93861745	93870225	-	8481	11	93861745	93870007	93861740	93870012	8262	3597
LTR/ERV1|LTR12|11|94118244|94118734	11	94118244	94118734	+	491	11	94118269	94125657	94118264	94125662	7388	3598
LTR/ERV1|HERV9-int~LTR12|11|94118738|94125844	11	94118738	94125844	+	7107	11	94118269	94125657	94118264	94125662	7388	3598
LTR/ERV1|HERVH-int~LTR7|11|94345725|94351415	11	94345725	94351415	+	5691	11	94345961	94355573	94345956	94355578	9612	3599
LTR/ERV1|HERVH-int~LTR7|11|94351418|94355534	11	94351418	94355534	+	4117	11	94345961	94355573	94345956	94355578	9612	3599
LTR/ERV1|HERVH-int~LTR7|11|94641601|94646858	11	94641601	94646858	+	5258	11	94641601	94648049	94641596	94648054	6448	3601
LTR/ERV1|LTR7|11|94646903|94647312	11	94646903	94647312	+	410	11	94641601	94648049	94641596	94648054	6448	3601
LTR/ERV1|HERV4_I-int~MER51B|11|94650017|94657535	11	94650017	94657535	+	7519	11	94650031	94657830	94650026	94657835	7799	3600
LTR/ERV1|HERVH-int~LTR7B|11|95019384|95025062	11	95019384	95025062	-	5679	11	95019208	95024720	95019203	95024725	5512	3602
LTR/ERV1|HERVH-int~LTR7Y|11|95309419|95317323	11	95309419	95317323	+	7905	11	95309460	95317607	95309455	95317612	8147	3604
LTR/ERV1|LTR7Y|11|95317333|95317803	11	95317333	95317803	+	471	11	95309460	95317607	95309455	95317612	8147	3604
LTR/ERV1|MER57-int~MER57A1|11|95609668|95610475	11	95609668	95610475	-	808	11	95609668	95615594	95609663	95615599	5926	3605
LTR/ERV1|MER57-int|11|95610769|95612530	11	95610769	95612530	-	1762	11	95609668	95615594	95609663	95615599	5926	3605
LTR/ERV1|MER57-int~MER57A1|11|95614529|95615596	11	95614529	95615596	-	1068	11	95609668	95615594	95609663	95615599	5926	3605
LTR/ERVK|HERVK22-int~LTR22C0|11|95933550|95938648	11	95933550	95938648	+	5099	11	95934454	95943860	95934449	95943865	9406	3606
LTR/ERVK|HERVK22-int|11|95938958|95940258	11	95938958	95940258	+	1301	11	95934454	95943860	95934449	95943865	9406	3606
LTR/ERVL-MaLR|MLT1J|11|95940660|95940795	11	95940660	95940795	-	136	11	95934454	95943860	95934449	95943865	9406	3606
LTR/ERVL-MaLR|MLT1E1~MLT1E1-int|11|95940805|95942144	11	95940805	95942144	-	1340	11	95934454	95943860	95934449	95943865	9406	3606
LTR/ERVL|ERVL-E-int|11|95943006|95943615	11	95943006	95943615	-	610	11	95934454	95943860	95934449	95943865	9406	3606
LTR/ERVL-MaLR|THE1D|11|95943616|95943993	11	95943616	95943993	+	378	11	95934454	95943860	95934449	95943865	9406	3606
LTR/ERV1|LTR46~LTR46-int|11|96498781|96499968	11	96498781	96499968	+	1188	11	96498941	96507538	96498936	96507543	8597	3609
LTR/ERV1|LTR46-int|11|96500272|96507198	11	96500272	96507198	+	6927	11	96498941	96507538	96498936	96507543	8597	3609
LTR/ERV1|LTR46|11|96507200|96507527	11	96507200	96507527	+	328	11	96498941	96507538	96498936	96507543	8597	3609
LTR/ERV1|HERVH-int~LTR7|11|96587635|96593674	11	96587635	96593674	+	6040	11	96587635	96596463	96587630	96596468	8828	3610
LTR/ERVL-MaLR|MLT1J|11|96595009|96595558	11	96595009	96595558	+	550	11	96587635	96596463	96587630	96596468	8828	3610
LTR/ERV1|HERV9NC-int~LTR12D|11|96635655|96639965	11	96635655	96639965	+	4311	11	96636214	96643444	96636209	96643449	7230	3611
LTR/ERV1|MER57C2|11|96641613|96642045	11	96641613	96642045	+	433	11	96636214	96643444	96636209	96643449	7230	3611
LTR/ERV1|LTR12B|11|96643227|96643846	11	96643227	96643846	+	620	11	96636214	96643444	96636209	96643449	7230	3611
LTR/ERV1|LTR19C|11|97963447|97964133	11	97963447	97964133	-	687	11	97963444	97973856	97963439	97973861	10412	3615
LTR/ERV1|HUERS-P3-int|11|97968666|97972036	11	97968666	97972036	-	3371	11	97963444	97973856	97963439	97973861	10412	3615
LTR/ERV1|HUERS-P3-int|11|97972649|97973229	11	97972649	97973229	-	581	11	97963444	97973856	97963439	97973861	10412	3615
LTR/ERV1|LTR12D|11|98419267|98419998	11	98419267	98419998	-	732	11	98418967	98424644	98418962	98424649	5677	3616
LTR/ERV1|HERV9N-int~LTR12E|11|98421607|98425138	11	98421607	98425138	-	3532	11	98418967	98424644	98418962	98424649	5677	3616
LTR/ERVL-MaLR|MSTD|11|98928125|98928486	11	98928125	98928486	+	362	11	98928438	98932512	98928433	98932517	4074	3618
LTR/ERVK|HERVK22-int~LTR22C0|11|98928947|98933825	11	98928947	98933825	-	4879	11	98928438	98932512	98928433	98932517	4074	3618
LTR/ERV1|LTR10F|11|100744779|100745261	11	100744779	100745261	-	483	11	100744891	100750676	100744886	100750681	5785	3620
LTR/ERV1|HERVIP10FH-int~LTR10F|11|100746802|100750508	11	100746802	100750508	-	3707	11	100744891	100750676	100744886	100750681	5785	3620
LTR/ERV1|HERVE_a-int~LTR2|11|101244310|101245156	11	101244310	101245156	+	847	11	101244304	101252307	101244299	101252312	8003	3624
LTR/ERV1|Harlequin-int~LTR2|11|101245271|101252307	11	101245271	101252307	+	7037	11	101244304	101252307	101244299	101252312	8003	3624
LTR/ERV1|HERVH-int~LTR7|11|102904000|102909908	11	102904000	102909908	-	5909	11	102903996	102909633	102903991	102909638	5637	3627
LTR/ERV1|Harlequin-int~LTR2|11|103572042|103577578	11	103572042	103577578	+	5537	11	103572407	103579117	103572402	103579122	6710	3628
LTR/ERV1|LTR2|11|103578651|103579117	11	103578651	103579117	+	467	11	103572407	103579117	103572402	103579122	6710	3628
LTR/ERV1|LTR10B2|11|106222427|106222851	11	106222427	106222851	+	425	11	106222532	106230507	106222527	106230512	7975	3632
LTR/ERV1|HERVI-int~LTR10B2|11|106223348|106230586	11	106223348	106230586	+	7239	11	106222532	106230507	106222527	106230512	7975	3632
LTR/ERV1|LTR58~PRIMA41-int|11|106296845|106297131	11	106296845	106297131	-	287	11	106296972	106303736	106296967	106303741	6764	3633
LTR/ERV1|PRIMA41-int|11|106297435|106304411	11	106297435	106304411	-	6977	11	106296972	106303736	106296967	106303741	6764	3633
LTR/ERVL|HERVL-int~MLT2A1|11|107231932|107237786	11	107231932	107237786	-	5855	11	107231439	107236618	107231434	107236623	5179	3636
LTR/ERVL-MaLR|MLT1H2~MLT1H2-int|11|109960957|109961530	11	109960957	109961530	+	574	11	109961521	109967939	109961516	109967944	6418	3640
LTR/ERVL|HERVL-int~MLT2B3|11|109961538|109968249	11	109961538	109968249	+	6712	11	109961521	109967939	109961516	109967944	6418	3640
LTR/ERVK|MER9a1|11|110396219|110396731	11	110396219	110396731	+	513	11	110396311	110409362	110396306	110409367	13051	3642
LTR/ERVK|HERVK9-int|11|110396749|110399509	11	110396749	110399509	+	2761	11	110396311	110409362	110396306	110409367	13051	3642
LTR/ERVK|HERVK9-int|11|110399511|110399789	11	110399511	110399789	+	279	11	110396311	110409362	110396306	110409367	13051	3642
LTR/ERV1|HERV9-int~LTR12B|11|110399818|110407142	11	110399818	110407142	+	7325	11	110396311	110409362	110396306	110409367	13051	3642
LTR/ERVL-MaLR|MSTB2|11|110407380|110407660	11	110407380	110407660	+	281	11	110396311	110409362	110396306	110409367	13051	3642
LTR/ERV1|LTR12|11|110417136|110417251	11	110417136	110417251	+	116	11	110417225	110427736	110417220	110427741	10511	3643
LTR/ERV1|PRIMA4-int|11|110417292|110418954	11	110417292	110418954	+	1663	11	110417225	110427736	110417220	110427741	10511	3643
LTR/ERV1|PRIMA4-int|11|110419256|110419706	11	110419256	110419706	+	451	11	110417225	110427736	110417220	110427741	10511	3643
LTR/ERV1|PRIMA4-int|11|110420020|110421366	11	110420020	110421366	+	1347	11	110417225	110427736	110417220	110427741	10511	3643
LTR/ERVK|MER11C|11|110421367|110422436	11	110421367	110422436	-	1070	11	110417225	110427736	110417220	110427741	10511	3643
LTR/ERV1|PRIMA4-int|11|110422437|110427064	11	110422437	110427064	+	4628	11	110417225	110427736	110417220	110427741	10511	3643
LTR/ERV1|PRIMA4_LTR|11|110427066|110427689	11	110427066	110427689	+	624	11	110417225	110427736	110417220	110427741	10511	3643
LTR/ERVL-MaLR|MLT1A1|11|110427690|110427921	11	110427690	110427921	+	232	11	110417225	110427736	110417220	110427741	10511	3643
LTR/ERV1|HERVH-int~LTR7|11|111052083|111056109	11	111052083	111056109	+	4027	11	111052206	111058494	111052201	111058499	6288	3644
LTR/ERV1|MER50|11|111056974|111057447	11	111056974	111057447	+	474	11	111052206	111058494	111052201	111058499	6288	3644
LTR/ERV1|MER50|11|111057738|111057968	11	111057738	111057968	+	231	11	111052206	111058494	111052201	111058499	6288	3644
LTR/ERV1|LTR78|11|111058421|111059001	11	111058421	111059001	-	581	11	111052206	111058494	111052201	111058499	6288	3644
LTR/ERVL-MaLR|MLT1F2|11|112919303|112919892	11	112919303	112919892	+	590	11	112919536	112930083	112919531	112930088	10547	3646
LTR/ERVL|LTR16E2|11|112922257|112922734	11	112922257	112922734	-	478	11	112919536	112930083	112919531	112930088	10547	3646
LTR/ERVK|HERVK3-int~LTR3A|11|112924627|112926033	11	112924627	112926033	-	1407	11	112919536	112930083	112919531	112930088	10547	3646
LTR/ERVK|HERVK3-int|11|112927047|112929645	11	112927047	112929645	-	2599	11	112919536	112930083	112919531	112930088	10547	3646
LTR/ERV1|HUERS-P3-int|11|114586354|114591922	11	114586354	114591922	+	5569	11	114588190	114595876	114588185	114595881	7686	3648
LTR?|MamRep605|11|121634483|121635156	11	121634483	121635156	-	674	11	121632566	121643491	121632561	121643496	10925	3656
LTR/ERV1|HERVH-int~LTR7|11|121637351|121643560	11	121637351	121643560	-	6210	11	121632566	121643491	121632561	121643496	10925	3656
LTR/ERV1|HERVH-int~LTR7|11|122546692|122555143	11	122546692	122555143	+	8452	11	122546731	122555599	122546726	122555604	8868	3658
LTR/ERV1|LTR7|11|122555154|122555602	11	122555154	122555602	+	449	11	122546731	122555599	122546726	122555604	8868	3658
LTR/ERV1|HERVH-int~LTR7|11|122824428|122826569	11	122824428	122826569	+	2142	11	122824428	122834651	122824423	122834656	10223	3659
LTR/ERV1|HERVH-int~LTR7|11|122830661|122832822	11	122830661	122832822	+	2162	11	122824428	122834651	122824423	122834656	10223	3659
LTR/ERV1|HERVH-int~LTR7|11|123865321|123871065	11	123865321	123871065	-	5745	11	123865325	123870880	123865320	123870885	5555	3663
LTR/ERV1|HERVH-int~LTR7|11|127768919|127774895	11	127768919	127774895	-	5977	11	127767997	127774895	127767992	127774900	6898	3672
LTR/ERV1|HERVH-int~LTR7Y|11|130564387|130569680	11	130564387	130569680	-	5294	11	130564383	130570133	130564378	130570138	5750	3673
LTR/ERV1|LTR7Y|11|130569681|130570121	11	130569681	130570121	-	441	11	130564383	130570133	130564378	130570138	5750	3673
LTR/ERV1|LTR7Y|11|130570122|130570159	11	130570122	130570159	-	38	11	130564383	130570133	130564378	130570138	5750	3673
LTR/ERVL-MaLR|MSTB|11|130753002|130753422	11	130753002	130753422	+	421	11	130752986	130759152	130752981	130759157	6166	3674
LTR/ERV1|HERVH-int~LTR7|11|130753498|130759137	11	130753498	130759137	-	5640	11	130752986	130759152	130752981	130759157	6166	3674
LTR/Gypsy?|LTR85b|11|131250434|131250633	11	131250434	131250633	+	200	11	131250638	131261172	131250633	131261177	10534	3675
LTR/Gypsy?|LTR85b|11|131251123|131251483	11	131251123	131251483	+	361	11	131250638	131261172	131250633	131261177	10534	3675
LTR/ERV1|HERVH-int~LTR7|11|131254529|131260279	11	131254529	131260279	-	5751	11	131250638	131261172	131250633	131261177	10534	3675
LTR/ERVL|HERVL-int~MLT2A1|11|132375040|132381080	11	132375040	132381080	+	6041	11	132375032	132381527	132375027	132381532	6495	3676
LTR/ERVL|MLT2A1|11|132381083|132381524	11	132381083	132381524	+	442	11	132375032	132381527	132375027	132381532	6495	3676
LTR/ERV1|HERVH-int~LTR7|11|133626777|133632692	11	133626777	133632692	+	5916	11	133626750	133632762	133626745	133632767	6012	3677
LTR/ERV1|Harlequin-int~LTR2|12|3422374|3428852	12	3422374	3428852	-	6479	12	3422588	3430316	3422583	3430321	7728	3679
LTR/ERV1|Harlequin-int~LTR2|12|3428865|3430434	12	3428865	3430434	-	1570	12	3422588	3430316	3422583	3430321	7728	3679
LTR/ERV1|HERVH-int~LTR7|12|4018541|4023694	12	4018541	4023694	+	5154	12	4018996	4025863	4018991	4025868	6867	3680
LTR/ERVL|HERVL-int~MLT2A1|12|5818088|5822766	12	5818088	5822766	+	4679	12	5820734	5826818	5820729	5826823	6084	3682
LTR/ERVL-MaLR|THE1A~THE1A-int|12|5822767|5825075	12	5822767	5825075	-	2309	12	5820734	5826818	5820729	5826823	6084	3682
LTR/ERVL|HERVL-int|12|5825076|5826306	12	5825076	5826306	+	1231	12	5820734	5826818	5820729	5826823	6084	3682
LTR/ERVL-MaLR|MLT1A0|12|7178562|7178897	12	7178562	7178897	+	336	12	7178839	7189374	7178834	7189379	10535	3683
LTR/ERVL-MaLR|MLT1A0|12|7179201|7179251	12	7179201	7179251	+	51	12	7178839	7189374	7178834	7189379	10535	3683
LTR/ERVL-MaLR|MSTD|12|7179705|7180003	12	7179705	7180003	-	299	12	7178839	7189374	7178834	7189379	10535	3683
LTR/ERV1|HERV17-int~LTR17|12|7181145|7186533	12	7181145	7186533	+	5389	12	7178839	7189374	7178834	7189379	10535	3683
LTR?|MamRep1151|12|7187648|7187822	12	7187648	7187822	+	175	12	7178839	7189374	7178834	7189379	10535	3683
LTR/ERV1|LTR71A|12|7588094|7588550	12	7588094	7588550	+	457	12	7588230	7607747	7588225	7607752	19517	3684
LTR/ERV1|HERVP71A-int|12|7588553|7589164	12	7588553	7589164	+	612	12	7588230	7607747	7588225	7607752	19517	3684
LTR/ERV1|HERVP71A-int|12|7591239|7593702	12	7591239	7593702	+	2464	12	7588230	7607747	7588225	7607752	19517	3684
LTR/ERV1|HERVP71A-int|12|7600228|7602645	12	7600228	7602645	+	2418	12	7588230	7607747	7588225	7607752	19517	3684
LTR/ERV1|HERVP71A-int~LTR71A|12|7602951|7606495	12	7602951	7606495	+	3545	12	7588230	7607747	7588225	7607752	19517	3684
LTR/ERVK|MER11C|12|8280068|8281140	12	8280068	8281140	-	1073	12	8281117	8291582	8281112	8291587	10465	3687
LTR/ERV1|HERVH-int|12|8281141|8282298	12	8281141	8282298	-	1158	12	8281117	8291582	8281112	8291587	10465	3687
LTR/ERV1|HERVE-int~LTR2C|12|8282299|8294090	12	8282299	8294090	-	11792	12	8281117	8291582	8281112	8291587	10465	3687
LTR/ERV1|HERVS71-int~LTR6B|12|8318356|8324925	12	8318356	8324925	-	6570	12	8319624	8324920	8319619	8324925	5296	3688
LTR/ERV1|HERVE-int|12|8419044|8423114	12	8419044	8423114	-	4071	12	8416652	8425779	8416647	8425784	9127	3689
LTR/ERVL|MLT2B3|12|8556393|8556964	12	8556393	8556964	+	572	12	8556766	8562284	8556761	8562289	5518	3690
LTR/ERV1|MER90|12|8556965|8557311	12	8556965	8557311	-	347	12	8556766	8562284	8556761	8562289	5518	3690
LTR/ERVK|HERVK22-int|12|8558452|8562498	12	8558452	8562498	-	4047	12	8556766	8562284	8556761	8562289	5518	3690
LTR/ERVL-MaLR|MSTA~MSTA-int|12|8785715|8787082	12	8785715	8787082	-	1368	12	8787064	8796436	8787059	8796441	9372	3692
LTR/ERV1|HERV9NC-int~LTR12C|12|8787083|8796127	12	8787083	8796127	+	9045	12	8787064	8796436	8787059	8796441	9372	3692
LTR/ERVL-MaLR|MSTA-int|12|8796432|8797199	12	8796432	8797199	-	768	12	8787064	8796436	8787059	8796441	9372	3692
LTR/ERV1|HERVH-int~LTR7|12|8804879|8810577	12	8804879	8810577	+	5699	12	8804844	8810581	8804839	8810586	5737	3694
LTR/ERV1|HERVH-int~LTR7|12|9833920|9836182	12	9833920	9836182	-	2263	12	9832951	9837802	9832946	9837807	4851	3698
LTR/ERV1|LOR1-int~LOR1b|12|9959479|9960904	12	9959479	9960904	+	1426	12	9959546	9968656	9959541	9968661	9110	3701
LTR/ERV1|MER4B|12|9960916|9961386	12	9960916	9961386	-	471	12	9959546	9968656	9959541	9968661	9110	3701
LTR/ERV1|LOR1b|12|9961405|9961469	12	9961405	9961469	+	65	12	9959546	9968656	9959541	9968661	9110	3701
LTR/ERVL|LTR33|12|9961830|9962249	12	9961830	9962249	+	420	12	9959546	9968656	9959541	9968661	9110	3701
LTR/ERV1|HERVH-int~LTR7|12|9962437|9968690	12	9962437	9968690	-	6254	12	9959546	9968656	9959541	9968661	9110	3701
LTR/ERV1|HERVH-int~LTR7|12|10332976|10338643	12	10332976	10338643	-	5668	12	10333016	10338658	10333011	10338663	5642	3703
LTR/ERV1|MER4E1|12|10359819|10360432	12	10359819	10360432	-	614	12	10360361	10370314	10360356	10370319	9953	3704
LTR/ERV1|LTR9B|12|10360930|10361560	12	10360930	10361560	-	631	12	10360361	10370314	10360356	10370319	9953	3704
LTR/ERV1|MER65C|12|10361565|10361996	12	10361565	10361996	-	432	12	10360361	10370314	10360356	10370319	9953	3704
LTR/ERVL-MaLR|MLT1A|12|10361997|10362095	12	10361997	10362095	-	99	12	10360361	10370314	10360356	10370319	9953	3704
LTR/ERV1|HERVIP10FH-int~LTR10C|12|10362141|10363332	12	10362141	10363332	+	1192	12	10360361	10370314	10360356	10370319	9953	3704
LTR/ERV1|HERVIP10F-int~LTR15|12|10363333|10367430	12	10363333	10367430	+	4098	12	10360361	10370314	10360356	10370319	9953	3704
LTR/ERV1|LTR15|12|10367932|10368413	12	10367932	10368413	+	482	12	10360361	10370314	10360356	10370319	9953	3704
LTR/ERV1|HERVIP10FH-int|12|10369011|10369618	12	10369011	10369618	+	608	12	10360361	10370314	10360356	10370319	9953	3704
LTR/ERV1|HERVIP10F-int~LTR15|12|10369792|10372258	12	10369792	10372258	+	2467	12	10360361	10370314	10360356	10370319	9953	3704
LTR/ERV1|HERVH-int~LTR7|12|11462169|11468020	12	11462169	11468020	-	5852	12	11462168	11468020	11462163	11468025	5852	3710
LTR/ERV1|MER34C2|12|11608972|11609502	12	11608972	11609502	+	531	12	11606754	11615133	11606749	11615138	8379	3711
LTR/ERV1|MER34B-int|12|11609506|11609766	12	11609506	11609766	+	261	12	11606754	11615133	11606749	11615138	8379	3711
LTR/ERV1|HERVH-int~LTR7B|12|11609767|11615294	12	11609767	11615294	-	5528	12	11606754	11615133	11606749	11615138	8379	3711
LTR/ERV1|HERVH-int~LTR7|12|12058486|12064073	12	12058486	12064073	+	5588	12	12057940	12068548	12057935	12068553	10608	3713
LTR/ERV1|MER34A1|12|12065016|12065249	12	12065016	12065249	-	234	12	12057940	12068548	12057935	12068553	10608	3713
LTR/ERV1|MER34A1|12|12065559|12065782	12	12065559	12065782	-	224	12	12057940	12068548	12057935	12068553	10608	3713
LTR/ERV1|MER34A1|12|12066091|12066190	12	12066091	12066190	-	100	12	12057940	12068548	12057935	12068553	10608	3713
LTR/ERV1|HERVH-int~LTR7|12|13259639|13265519	12	13259639	13265519	-	5881	12	13259332	13265519	13259327	13265524	6187	3714
LTR/ERVL|MER77|12|14214441|14214883	12	14214441	14214883	-	443	12	14214885	14222902	14214880	14222907	8017	3715
LTR/ERV1|HERV17-int~LTR12F|12|14216543|14221618	12	14216543	14221618	+	5076	12	14214885	14222902	14214880	14222907	8017	3715
LTR/ERVL|LTR16A|12|14222535|14222546	12	14222535	14222546	-	12	12	14214885	14222902	14214880	14222907	8017	3715
LTR/ERVL|LTR16A|12|14222849|14223092	12	14222849	14223092	-	244	12	14214885	14222902	14214880	14222907	8017	3715
LTR/ERV1|HERVH-int|12|14231742|14234035	12	14231742	14234035	+	2294	12	14232268	14235122	14232263	14235127	2854	3716
LTR/Gypsy?|LTR85a|12|14704814|14704998	12	14704814	14704998	+	185	12	14702785	14710642	14702780	14710647	7857	3720
LTR/ERVL-MaLR|MSTB|12|14705011|14705418	12	14705011	14705418	-	408	12	14702785	14710642	14702780	14710647	7857	3720
LTR/ERV1|HERVH-int~LTR7Y|12|14705419|14710640	12	14705419	14710640	-	5222	12	14702785	14710642	14702780	14710647	7857	3720
LTR/ERV1|HERVH-int~LTR7B|12|17021894|17027363	12	17021894	17027363	-	5470	12	17021893	17027363	17021888	17027368	5470	3722
LTR/ERV1|HERVE-int|12|17297351|17302211	12	17297351	17302211	+	4861	12	17296990	17304852	17296985	17304857	7862	3723
LTR/ERV1|HERVH-int~LTR7C|12|17469895|17472210	12	17469895	17472210	+	2316	12	17469895	17479908	17469890	17479913	10013	3724
LTR/ERVK|LTR14B|12|17472214|17472614	12	17472214	17472614	+	401	12	17469895	17479908	17469890	17479913	10013	3724
LTR/ERV1|HERVH-int|12|17476466|17476634	12	17476466	17476634	+	169	12	17469895	17479908	17469890	17479913	10013	3724
LTR/ERV1|HERVH-int~LTR7C|12|17477544|17478482	12	17477544	17478482	+	939	12	17469895	17479908	17469890	17479913	10013	3724
LTR/ERV1|HERV9-int~LTR12E|12|18033479|18041319	12	18033479	18041319	+	7841	12	18032562	18043196	18032557	18043201	10634	3726
LTR/ERV1|LTR12C|12|18041320|18041442	12	18041320	18041442	+	123	12	18032562	18043196	18032557	18043201	10634	3726
LTR/ERV1?|LTR103b_Mam|12|18042158|18042324	12	18042158	18042324	+	167	12	18032562	18043196	18032557	18043201	10634	3726
LTR/ERV1|MER51-int|12|18170948|18172691	12	18170948	18172691	+	1744	12	18172532	18178434	18172527	18178439	5902	3728
LTR/ERV1|HERVIP10FH-int~LTR10F|12|18172692|18178556	12	18172692	18178556	+	5865	12	18172532	18178434	18172527	18178439	5902	3728
LTR/ERV1|HERVH-int~LTR7|12|18195824|18203727	12	18195824	18203727	+	7904	12	18195762	18203724	18195757	18203729	7962	3727
LTR/ERV1|HERVH-int~LTR7|12|20762909|20769058	12	20762909	20769058	+	6150	12	20762122	20778674	20762117	20778679	16552	3730
LTR/ERV1|HERV9NC-int~LTR12E|12|20776601|20783039	12	20776601	20783039	-	6439	12	20762122	20778674	20762117	20778679	16552	3730
LTR/ERV1|HERVH-int~LTR7Y|12|20817899|20822617	12	20817899	20822617	-	4719	12	20816177	20822421	20816172	20822426	6244	3731
LTR/ERV1|Harlequin-int|12|20937496|20941768	12	20937496	20941768	-	4273	12	20937062	20947112	20937057	20947117	10050	3733
LTR/ERV1|Harlequin-int~LTR2|12|20941879|20944851	12	20941879	20944851	-	2973	12	20937062	20947112	20937057	20947117	10050	3733
LTR/ERV1|HUERS-P3-int~LTR9A1|12|20945948|20949629	12	20945948	20949629	-	3682	12	20937062	20947112	20937057	20947117	10050	3733
LTR/ERV1|HUERS-P3-int~LTR9A1|12|20945948|20949629	12	20945948	20949629	-	3682	12	20946423	20956877	20946418	20956882	10454	3732
LTR/ERVL|HERVL-int~MLT2A2|12|26775547|26781630	12	26775547	26781630	+	6084	12	26777173	26782083	26777168	26782088	4910	3741
LTR/ERVL|MLT2A2|12|26781631|26782095	12	26781631	26782095	+	465	12	26777173	26782083	26777168	26782088	4910	3741
LTR/ERVL|HERVL18-int~LTR18B|12|28813823|28819402	12	28813823	28819402	+	5580	12	28814048	28819426	28814043	28819431	5378	3742
LTR/ERV1|HERVH-int~LTR7|12|30056081|30062516	12	30056081	30062516	+	6436	12	30056122	30062530	30056117	30062535	6408	3748
LTR/ERV1|HUERS-P3b-int~LTR9B|12|30843692|30844745	12	30843692	30844745	+	1054	12	30844146	30852087	30844141	30852092	7941	3750
LTR/ERV1|HUERS-P3b-int|12|30845054|30848142	12	30845054	30848142	+	3089	12	30844146	30852087	30844141	30852092	7941	3750
LTR/ERV1|HUERS-P3b-int|12|30848449|30848992	12	30848449	30848992	+	544	12	30844146	30852087	30844141	30852092	7941	3750
LTR/ERV1|MER51-int|12|30849000|30849219	12	30849000	30849219	+	220	12	30844146	30852087	30844141	30852092	7941	3750
LTR/ERV1|HUERS-P3b-int|12|30849449|30849551	12	30849449	30849551	+	103	12	30844146	30852087	30844141	30852092	7941	3750
LTR/ERV1|LTR10C|12|30849552|30850122	12	30849552	30850122	-	571	12	30844146	30852087	30844141	30852092	7941	3750
LTR/ERV1|HUERS-P3b-int~LTR9B|12|30850123|30850381	12	30850123	30850381	+	259	12	30844146	30852087	30844141	30852092	7941	3750
LTR/ERV1|LTR9B|12|30850683|30850964	12	30850683	30850964	+	282	12	30844146	30852087	30844141	30852092	7941	3750
LTR/ERVK|LTR13A|12|30850965|30851917	12	30850965	30851917	+	953	12	30844146	30852087	30844141	30852092	7941	3750
LTR/ERV1|LTR9B|12|30851918|30852149	12	30851918	30852149	+	232	12	30844146	30852087	30844141	30852092	7941	3750
LTR/ERV1|HERV4_I-int|12|31936782|31937536	12	31936782	31937536	-	755	12	31937073	31944995	31937068	31945000	7922	3751
LTR/ERVL|MLT2A2|12|31937537|31937982	12	31937537	31937982	+	446	12	31937073	31944995	31937068	31945000	7922	3751
LTR/ERV1|HERV4_I-int|12|31937983|31938102	12	31937983	31938102	-	120	12	31937073	31944995	31937068	31945000	7922	3751
LTR/ERV1|HERV4_I-int|12|31938533|31939384	12	31938533	31939384	-	852	12	31937073	31944995	31937068	31945000	7922	3751
LTR/ERV1|HERV4_I-int|12|31939679|31939856	12	31939679	31939856	-	178	12	31937073	31944995	31937068	31945000	7922	3751
LTR/ERV1|HERV4_I-int|12|31940168|31941171	12	31940168	31941171	-	1004	12	31937073	31944995	31937068	31945000	7922	3751
LTR/ERV1|HERV4_I-int|12|31941788|31942544	12	31941788	31942544	-	757	12	31937073	31944995	31937068	31945000	7922	3751
LTR/ERV1|HERV4_I-int~MER51A|12|31942854|31945284	12	31942854	31945284	-	2431	12	31937073	31944995	31937068	31945000	7922	3751
LTR/ERVL-MaLR|MLT1C2|12|34099370|34099821	12	34099370	34099821	-	452	12	34099128	34102322	34099123	34102327	3194	3758
LTR/ERV1|HERV17-int~LTR17|12|34100116|34102956	12	34100116	34102956	+	2841	12	34099128	34102322	34099123	34102327	3194	3758
LTR/ERV1|HERV15-int~LTR15|12|34117740|34123410	12	34117740	34123410	-	5671	12	34117740	34127780	34117735	34127785	10040	3757
LTR/ERV1|HERV15-int|12|34123644|34127281	12	34123644	34127281	-	3638	12	34117740	34127780	34117735	34127785	10040	3757
LTR/ERV1|LTR15|12|34127288|34127780	12	34127288	34127780	-	493	12	34117740	34127780	34117735	34127785	10040	3757
LTR/ERV1|HERVH-int~LTR7|12|34265707|34274257	12	34265707	34274257	+	8551	12	34265609	34274244	34265604	34274249	8635	3760
LTR/ERVK|HERVK-int~LTR5B|12|34619621|34628301	12	34619621	34628301	-	8681	12	34619624	34628817	34619619	34628822	9193	3762
LTR/ERVK|LTR5B|12|34628303|34629285	12	34628303	34629285	-	983	12	34619624	34628817	34619619	34628822	9193	3762
LTR/ERVK|HERVK11D-int~MER11D|12|38122839|38130125	12	38122839	38130125	+	7287	12	38123076	38131103	38123071	38131108	8027	3769
LTR/ERV1|HERVIP10F-int~LTR10A|12|38930929|38935868	12	38930929	38935868	-	4940	12	38931330	38938699	38931325	38938704	7369	3770
LTR/ERV1|HERVIP10F-int|12|38936160|38936726	12	38936160	38936726	-	567	12	38931330	38938699	38931325	38938704	7369	3770
LTR/ERV1|LTR10A|12|38938127|38938605	12	38938127	38938605	-	479	12	38931330	38938699	38931325	38938704	7369	3770
LTR/ERVK|HERVK9-int~MER9a1|12|39188962|39192190	12	39188962	39192190	-	3229	12	39190840	39201157	39190835	39201162	10317	3771
LTR/ERVK|HERVK9-int~MER9a1|12|39199026|39201222	12	39199026	39201222	-	2197	12	39190840	39201157	39190835	39201162	10317	3771
LTR/ERV1|HERV17-int~LTR17|12|40386303|40389538	12	40386303	40389538	+	3236	12	40386726	40394243	40386721	40394248	7517	3772
LTR/ERVL-MaLR|THE1C|12|40389540|40389783	12	40389540	40389783	-	244	12	40386726	40394243	40386721	40394248	7517	3772
LTR/ERVL-MaLR|MLT1H1|12|42291876|42292257	12	42291876	42292257	-	382	12	42289229	42304112	42289224	42304117	14883	3775
LTR/ERVL|LTR41C|12|42296590|42297057	12	42296590	42297057	+	468	12	42289229	42304112	42289224	42304117	14883	3775
LTR/ERVL|LTR41C|12|42297199|42297427	12	42297199	42297427	+	229	12	42289229	42304112	42289224	42304117	14883	3775
LTR/ERVL-MaLR|MLT1A|12|42299626|42299965	12	42299626	42299965	-	340	12	42289229	42304112	42289224	42304117	14883	3775
LTR/ERVL|LTR50|12|42299986|42300109	12	42299986	42300109	+	124	12	42289229	42304112	42289224	42304117	14883	3775
LTR/ERV1|MER52-int|12|42302001|42302447	12	42302001	42302447	-	447	12	42289229	42304112	42289224	42304117	14883	3775
LTR/ERV1|HUERS-P2-int|12|42302459|42302495	12	42302459	42302495	-	37	12	42289229	42304112	42289224	42304117	14883	3775
LTR/ERV1|HUERS-P2-int~LTR1B0|12|42302799|42303443	12	42302799	42303443	-	645	12	42289229	42304112	42289224	42304117	14883	3775
LTR/ERVK|HERVK22-int~LTR22E|12|42442199|42447156	12	42442199	42447156	+	4958	12	42440799	42451511	42440794	42451516	10712	3776
LTR/ERVL|ERVL-B4-int|12|42450182|42450316	12	42450182	42450316	+	135	12	42440799	42451511	42440794	42451516	10712	3776
LTR/ERVL-MaLR|MLT1J2|12|42450651|42451032	12	42450651	42451032	+	382	12	42440799	42451511	42440794	42451516	10712	3776
LTR/ERV1|MER34B|12|44449829|44450051	12	44449829	44450051	+	223	12	44449479	44458159	44449474	44458164	8680	3780
LTR/ERV1|HERVH-int~LTR7|12|44450052|44456067	12	44450052	44456067	+	6016	12	44449479	44458159	44449474	44458164	8680	3780
LTR/ERV1|MER34B|12|44456068|44456391	12	44456068	44456391	+	324	12	44449479	44458159	44449474	44458164	8680	3780
LTR/ERVL-MaLR|MLT1C|12|44456570|44456988	12	44456570	44456988	+	419	12	44449479	44458159	44449474	44458164	8680	3780
LTR/ERV1|HUERS-P3b-int~LTR9|12|44475471|44479629	12	44475471	44479629	+	4159	12	44477855	44484556	44477850	44484561	6701	3781
LTR/ERV1|HUERS-P3-int|12|44479734|44481684	12	44479734	44481684	+	1951	12	44477855	44484556	44477850	44484561	6701	3781
LTR/ERVL-MaLR|THE1C~THE1C-int|12|44482549|44484859	12	44482549	44484859	-	2311	12	44477855	44484556	44477850	44484561	6701	3781
LTR/ERV1|HERVH-int|12|46031912|46032822	12	46031912	46032822	+	911	12	46032127	46035283	46032122	46035288	3156	3783
LTR/ERV1|HERVH-int|12|46033131|46035906	12	46033131	46035906	+	2776	12	46032127	46035283	46032122	46035288	3156	3783
LTR/ERV1|HERVH-int~LTR7|12|46321305|46326338	12	46321305	46326338	-	5034	12	46320419	46326298	46320414	46326303	5879	3784
LTR/ERVL|MLT2A2|12|46727181|46727630	12	46727181	46727630	-	450	12	46727181	46734247	46727176	46734252	7066	3785
LTR/ERVL|HERVL-int|12|46727632|46731600	12	46727632	46731600	-	3969	12	46727181	46734247	46727176	46734252	7066	3785
LTR/ERVL|HERVL-int~MLT2A2|12|46732134|46734247	12	46732134	46734247	-	2114	12	46727181	46734247	46727176	46734252	7066	3785
LTR/ERV1|HERVH-int|12|48111289|48115232	12	48111289	48115232	-	3944	12	48109293	48115444	48109288	48115449	6151	3788
LTR/ERV1|LTR7B|12|48115249|48115676	12	48115249	48115676	-	428	12	48109293	48115444	48109288	48115449	6151	3788
LTR/ERVK|HERVK14-int|12|48507423|48511693	12	48507423	48511693	+	4271	12	48507426	48511691	48507421	48511696	4265	3790
LTR/ERVK|HERVK9-int~MER9a1|12|50491884|50498325	12	50491884	50498325	-	6442	12	50491882	50498717	50491877	50498722	6835	3792
LTR/ERVK|MER9a1|12|50498327|50498846	12	50498327	50498846	-	520	12	50491882	50498717	50491877	50498722	6835	3792
LTR/ERVK|HERVK9-int~MER9a1|12|51734197|51739164	12	51734197	51739164	-	4968	12	51736109	51740325	51736104	51740330	4216	3795
LTR/ERVK|MER9a1|12|51739761|51740272	12	51739761	51740272	-	512	12	51736109	51740325	51736104	51740330	4216	3795
LTR/ERV1|HERVE-int|12|52115993|52118404	12	52115993	52118404	-	2412	12	52112035	52118408	52112030	52118413	6373	3797
LTR/ERV1|HERVH-int~LTR7|12|54942538|54948366	12	54942538	54948366	-	5829	12	54942538	54948366	54942533	54948371	5828	3799
LTR/ERVL-MaLR|MSTA|12|54948367|54948769	12	54948367	54948769	+	403	12	54942538	54948366	54942533	54948371	5828	3799
LTR/ERVK|LTR13|12|56496570|56497585	12	56496570	56497585	+	1016	12	56492498	56498659	56492493	56498664	6161	3804
LTR/ERVK|HERVK13-int~LTR13|12|56497587|56501724	12	56497587	56501724	-	4138	12	56492498	56498659	56492493	56498664	6161	3804
LTR/ERV1|MER57-int~MER57A1|12|57657342|57658428	12	57657342	57658428	+	1087	12	57657406	57667271	57657401	57667276	9865	3806
LTR/ERV1|MER57-int|12|57658745|57659411	12	57658745	57659411	+	667	12	57657406	57667271	57657401	57667276	9865	3806
LTR/ERV1|MER57-int|12|57659704|57660364	12	57659704	57660364	+	661	12	57657406	57667271	57657401	57667276	9865	3806
LTR/ERV1|MER57-int|12|57660648|57662394	12	57660648	57662394	+	1747	12	57657406	57667271	57657401	57667276	9865	3806
LTR/ERV1|MER57-int|12|57662690|57664439	12	57662690	57664439	+	1750	12	57657406	57667271	57657401	57667276	9865	3806
LTR/ERV1|MER57-int~MER57A1|12|57666399|57667324	12	57666399	57667324	+	926	12	57657406	57667271	57657401	57667276	9865	3806
LTR/ERVK|HERVK-int~LTR5_Hs|12|58327459|58335944	12	58327459	58335944	-	8486	12	58327644	58336888	58327639	58336893	9244	3808	ERVK-21
LTR/ERVK|LTR5_Hs|12|58335948|58336915	12	58335948	58336915	-	968	12	58327644	58336888	58327639	58336893	9244	3808
LTR/ERV1|HERV17-int~LTR17|12|58851865|58859752	12	58851865	58859752	-	7888	12	58849353	58859752	58849348	58859757	10399	3810
LTR/ERV1|HERVH-int~LTR7Y|12|59101644|59107083	12	59101644	59107083	+	5440	12	59101200	59110075	59101195	59110080	8875	3811
LTR/ERVK|LTR5_Hs|12|59108214|59109184	12	59108214	59109184	+	971	12	59101200	59110075	59101195	59110080	8875	3811
LTR/ERV1|HERVH-int~LTR7Y|12|59323186|59328986	12	59323186	59328986	-	5801	12	59323186	59328986	59323181	59328991	5800	3812
LTR/ERV1|MER50-int|12|60295062|60298813	12	60295062	60298813	+	3752	12	60294616	60302893	60294611	60302898	8277	3814
LTR/ERV1|MER50-int|12|60299244|60301999	12	60299244	60301999	+	2756	12	60294616	60302893	60294611	60302898	8277	3814
LTR/ERV1|HERVH-int~LTR7|12|60951268|60957619	12	60951268	60957619	-	6352	12	60951279	60957631	60951274	60957636	6352	3816
LTR/ERV1|MER57C1|12|60957621|60957727	12	60957621	60957727	-	107	12	60951279	60957631	60951274	60957636	6352	3816
LTR/ERV1|PrimLTR79|12|61586805|61587105	12	61586805	61587105	+	301	12	61587106	61594151	61587101	61594156	7045	3818
LTR/ERV1|HERVH-int~LTR7|12|61587106|61588037	12	61587106	61588037	+	932	12	61587106	61594151	61587101	61594156	7045	3818
LTR/ERV1|HERVH-int~LTR7|12|61589797|61592931	12	61589797	61592931	+	3135	12	61587106	61594151	61587101	61594156	7045	3818
LTR/ERV1|PrimLTR79|12|61592933|61593116	12	61592933	61593116	+	184	12	61587106	61594151	61587101	61594156	7045	3818
LTR/ERV1|LTR10A|12|63414926|63415443	12	63414926	63415443	+	518	12	63414765	63419373	63414760	63419378	4608	3822
LTR/ERV1|HERVIP10B3-int|12|63416095|63417826	12	63416095	63417826	+	1732	12	63414765	63419373	63414760	63419378	4608	3822
LTR/ERV1|MER34C|12|63418829|63419097	12	63418829	63419097	-	269	12	63414765	63419373	63414760	63419378	4608	3822
LTR/ERV1|LTR10F|12|63419099|63419690	12	63419099	63419690	+	592	12	63414765	63419373	63414760	63419378	4608	3822
LTR/ERVL|HERVL-int~MLT2A1|12|64129132|64131894	12	64129132	64131894	-	2763	12	64130614	64136206	64130609	64136211	5592	3825
LTR/ERVL|HERVL-int|12|64132187|64134139	12	64132187	64134139	-	1953	12	64130614	64136206	64130609	64136211	5592	3825
LTR/ERVL|HERVL-int|12|64134438|64135791	12	64134438	64135791	-	1354	12	64130614	64136206	64130609	64136211	5592	3825
LTR/ERVL|MLT2A1|12|64135794|64136221	12	64135794	64136221	-	428	12	64130614	64136206	64130609	64136211	5592	3825
LTR/ERVL-MaLR|THE1B|12|66281471|66281834	12	66281471	66281834	-	364	12	66281497	66290831	66281492	66290836	9334	3826
LTR/Gypsy|MamGypLTR2b|12|66283727|66284815	12	66283727	66284815	+	1089	12	66281497	66290831	66281492	66290836	9334	3826
LTR/ERVL-MaLR|MLT1D|12|66287501|66287920	12	66287501	66287920	+	420	12	66281497	66290831	66281492	66290836	9334	3826
LTR/ERVL-MaLR|THE1B|12|66290460|66290828	12	66290460	66290828	-	369	12	66281497	66290831	66281492	66290836	9334	3826
LTR/ERV1|HERVH-int~LTR7|12|67766804|67772346	12	67766804	67772346	-	5543	12	67766804	67772346	67766799	67772351	5542	3827
LTR/ERV1|HERVH-int~LTR7Y|12|70085290|70089801	12	70085290	70089801	+	4512	12	70085290	70091969	70085285	70091974	6679	3832
LTR/ERV1|LTR7Y|12|70089825|70090295	12	70089825	70090295	+	471	12	70085290	70091969	70085285	70091974	6679	3832
LTR/ERVL|LTR47A|12|70090651|70090835	12	70090651	70090835	-	185	12	70085290	70091969	70085285	70091974	6679	3832
LTR/ERV1|MER61E|12|70090836|70091394	12	70090836	70091394	-	559	12	70085290	70091969	70085285	70091974	6679	3832
LTR/ERVL|LTR47A|12|70091395|70091662	12	70091395	70091662	-	268	12	70085290	70091969	70085285	70091974	6679	3832
LTR/ERV1|MER84~MER84-int|12|70137157|70138673	12	70137157	70138673	-	1517	12	70137388	70142028	70137383	70142033	4640	3833
LTR/ERV1|MER84-int|12|70138852|70139091	12	70138852	70139091	+	240	12	70137388	70142028	70137383	70142033	4640	3833
LTR/ERV1|MER84-int|12|70139280|70143030	12	70139280	70143030	-	3751	12	70137388	70142028	70137383	70142033	4640	3833
LTR/ERV1|MER110-int|12|70442168|70442251	12	70442168	70442251	+	84	12	70442191	70450110	70442186	70450115	7919	3835
LTR/ERV1|MER110-int|12|70442568|70443131	12	70442568	70443131	+	564	12	70442191	70450110	70442186	70450115	7919	3835
LTR/ERV1|MER110-int|12|70443312|70444132	12	70443312	70444132	+	821	12	70442191	70450110	70442186	70450115	7919	3835
LTR/ERVL-MaLR|MSTA|12|70444133|70444513	12	70444133	70444513	+	381	12	70442191	70450110	70442186	70450115	7919	3835
LTR/ERV1|MER110-int|12|70444514|70444571	12	70444514	70444571	+	58	12	70442191	70450110	70442186	70450115	7919	3835
LTR/ERVL-MaLR|MSTA-int|12|70444572|70444889	12	70444572	70444889	+	318	12	70442191	70450110	70442186	70450115	7919	3835
LTR/ERVK|HERVK14C-int|12|70445290|70448869	12	70445290	70448869	-	3580	12	70442191	70450110	70442186	70450115	7919	3835
LTR/ERVL-MaLR|MSTA-int|12|70450104|70451726	12	70450104	70451726	+	1623	12	70442191	70450110	70442186	70450115	7919	3835
LTR/ERV1|HERVH-int~LTR7|12|72703222|72708969	12	72703222	72708969	+	5748	12	72705499	72715004	72705494	72715009	9505	3836
LTR/ERV1|HERVH-int~LTR7|12|72709004|72714311	12	72709004	72714311	-	5308	12	72705499	72715004	72705494	72715009	9505	3836
LTR/ERVL|HERV16-int~LTR16C|12|72714312|72715678	12	72714312	72715678	+	1367	12	72705499	72715004	72705494	72715009	9505	3836
LTR/ERV1|Harlequin-int~LTR2B|12|72818310|72822288	12	72818310	72822288	-	3979	12	72818511	72824743	72818506	72824748	6232	3838
LTR/ERV1|LTR2B|12|72824300|72824798	12	72824300	72824798	-	499	12	72818511	72824743	72818506	72824748	6232	3838
LTR/ERV1|LTR7Y|12|73000876|73001360	12	73000876	73001360	+	485	12	73000535	73007727	73000530	73007732	7192	3839
LTR/ERV1|HERVH-int~LTR7|12|73001848|73002630	12	73001848	73002630	-	783	12	73000535	73007727	73000530	73007732	7192	3839
LTR/ERV1|HERVH-int~LTR7|12|73002633|73007727	12	73002633	73007727	-	5095	12	73000535	73007727	73000530	73007732	7192	3839
LTR/ERVL|HERVL-int~MLT2B3|12|75371001|75372007	12	75371001	75372007	-	1007	12	75371091	75377752	75371086	75377757	6661	3842
LTR/ERVL|HERVL-int~MLT2B3|12|75372313|75377839	12	75372313	75377839	-	5527	12	75371091	75377752	75371086	75377757	6661	3842
LTR/ERV1|HERVH-int~LTR7Y|12|76291720|76297781	12	76291720	76297781	+	6062	12	76291618	76300850	76291613	76300855	9232	3843
LTR/ERV1|HERV30-int~LTR30|12|76692426|76698034	12	76692426	76698034	-	5609	12	76692124	76698035	76692119	76698040	5911	3844
LTR/ERV1|HERVH-int~LTR7|12|79539848|79545625	12	79539848	79545625	+	5778	12	79539848	79545636	79539843	79545641	5788	3847
LTR/ERV1|LTR78B|12|79545638|79545989	12	79545638	79545989	+	352	12	79539848	79545636	79539843	79545641	5788	3847
LTR/ERVL|MLT2A1|12|80782253|80782749	12	80782253	80782749	+	497	12	80782524	80788903	80782519	80788908	6379	3850
LTR/ERV1|MER57A-int|12|80782750|80783122	12	80782750	80783122	+	373	12	80782524	80788903	80782519	80788908	6379	3850
LTR/ERV1|HERVH-int~LTR7|12|80783123|80783895	12	80783123	80783895	-	773	12	80782524	80788903	80782519	80788908	6379	3850
LTR/ERV1|HERVH-int|12|80783897|80787756	12	80783897	80787756	-	3860	12	80782524	80788903	80782519	80788908	6379	3850
LTR/ERV1|LTR7|12|80788488|80788892	12	80788488	80788892	-	405	12	80782524	80788903	80782519	80788908	6379	3850
LTR/ERV1|MER57A-int|12|80788893|80789701	12	80788893	80789701	+	809	12	80782524	80788903	80782519	80788908	6379	3850
LTR/ERV1|LTR12F|12|81896396|81896956	12	81896396	81896956	+	561	12	81896577	81905618	81896572	81905623	9041	3853
LTR/ERV1|HERV9-int|12|81896976|81905191	12	81896976	81905191	+	8216	12	81896577	81905618	81896572	81905623	9041	3853
LTR/ERV1|LTR12F|12|81905195|81905688	12	81905195	81905688	+	494	12	81896577	81905618	81896572	81905623	9041	3853
LTR/ERV1|HERV9-int~LTR12|12|82369359|82370623	12	82369359	82370623	-	1265	12	82368067	82374373	82368062	82374378	6306	3854
LTR/ERV1|HERV9N-int|12|82371061|82373999	12	82371061	82373999	-	2939	12	82368067	82374373	82368062	82374378	6306	3854
LTR/ERV1|LTR12D|12|82374000|82374644	12	82374000	82374644	-	645	12	82368067	82374373	82368062	82374378	6306	3854
LTR/ERVL-MaLR|MLT1J-int|12|86938029|86938580	12	86938029	86938580	+	552	12	86938451	86946946	86938446	86946951	8495	3861
LTR/ERV1|HERVH-int~LTR7|12|86938682|86944755	12	86938682	86944755	+	6074	12	86938451	86946946	86938446	86946951	8495	3861
LTR/ERVL-MaLR|MLT1E1|12|87666634|87666877	12	87666634	87666877	+	244	12	87664273	87669384	87664268	87669389	5111	3863
LTR/ERV1|HERV4_I-int~MER51E|12|87666882|87670840	12	87666882	87670840	-	3959	12	87664273	87669384	87664268	87669389	5111	3863
LTR/ERVL-MaLR|MLT1I|12|87903623|87903953	12	87903623	87903953	-	331	12	87903932	87912836	87903927	87912841	8904	3864
LTR/ERV1|HERVH-int~LTR7|12|87907290|87908064	12	87907290	87908064	-	775	12	87903932	87912836	87903927	87912841	8904	3864
LTR/ERV1|HERVH-int~LTR7|12|87908067|87912900	12	87908067	87912900	-	4834	12	87903932	87912836	87903927	87912841	8904	3864
LTR/ERVK|HERVK22-int~LTR22E|12|88179572|88184538	12	88179572	88184538	-	4967	12	88173235	88183818	88173230	88183823	10583	3866
LTR/ERV1|HERVH48-int~MER48|12|88227290|88235213	12	88227290	88235213	+	7924	12	88227445	88235542	88227440	88235547	8097	3867
LTR/ERV1|MER48|12|88235216|88235601	12	88235216	88235601	+	386	12	88227445	88235542	88227440	88235547	8097	3867
LTR/ERV1|HERVFH21-int~LTR7C|12|88368038|88371982	12	88368038	88371982	+	3945	12	88367521	88375449	88367516	88375454	7928	3868
LTR/Gypsy|MamGypLTR1b|12|88373688|88373911	12	88373688	88373911	-	224	12	88367521	88375449	88367516	88375454	7928	3868
LTR/Gypsy|MamGypLTR1b|12|88374044|88374250	12	88374044	88374250	-	207	12	88367521	88375449	88367516	88375454	7928	3868
LTR|LTR91A|12|88374268|88374618	12	88374268	88374618	+	351	12	88367521	88375449	88367516	88375454	7928	3868
LTR/ERVL-MaLR|MSTD|12|88374619|88375009	12	88374619	88375009	-	391	12	88367521	88375449	88367516	88375454	7928	3868
LTR/ERVL-MaLR|MSTD-int|12|88375015|88375239	12	88375015	88375239	-	225	12	88367521	88375449	88367516	88375454	7928	3868
LTR/ERV1|HERV9-int|12|90983301|90986518	12	90983301	90986518	+	3218	12	90984689	90992447	90984684	90992452	7758	3874
LTR/ERVL-MaLR|MLT1H|12|90986528|90986846	12	90986528	90986846	+	319	12	90984689	90992447	90984684	90992452	7758	3874
LTR/ERV1|LTR19A|12|90987091|90987507	12	90987091	90987507	+	417	12	90984689	90992447	90984684	90992452	7758	3874
LTR/ERVL-MaLR|MLT1J2|12|90988692|90988908	12	90988692	90988908	-	217	12	90984689	90992447	90984684	90992452	7758	3874
LTR?|MamRep605|12|90990509|90991047	12	90990509	90991047	-	539	12	90984689	90992447	90984684	90992452	7758	3874
LTR/ERVK|HERVK9-int~MER9a1|12|94355584|94359308	12	94355584	94359308	+	3725	12	94355584	94362873	94355579	94362878	7289	3880
LTR/ERVK|HERVKC4-int~LTR22B|12|95442933|95444370	12	95442933	95444370	-	1438	12	95442616	95448166	95442611	95448171	5550	3882
LTR/ERVK|HERVK22-int~LTR22B|12|95444444|95448153	12	95444444	95448153	-	3710	12	95442616	95448166	95442611	95448171	5550	3882
LTR/ERV1|LTR12F|12|95448361|95448811	12	95448361	95448811	-	451	12	95448373	95458090	95448368	95458095	9717	3881
LTR/ERV1|HERV9-int~LTR12F|12|95449116|95458327	12	95449116	95458327	-	9212	12	95448373	95458090	95448368	95458095	9717	3881
LTR/ERV1|LTR7Y|12|95748862|95749284	12	95748862	95749284	+	423	12	95749008	95757677	95749003	95757682	8669	3883
LTR/ERV1|HERVH-int~LTR7Y|12|95749899|95754890	12	95749899	95754890	+	4992	12	95749008	95757677	95749003	95757682	8669	3883
LTR/ERV1|HERVH-int~LTR7|12|99715182|99717898	12	99715182	99717898	+	2717	12	99715179	99723796	99715174	99723801	8617	3886
LTR/ERV1|HERVH-int|12|99718200|99719044	12	99718200	99719044	+	845	12	99715179	99723796	99715174	99723801	8617	3886
LTR/ERV1|HERVH-int~LTR7|12|99720737|99721738	12	99720737	99721738	+	1002	12	99715179	99723796	99715174	99723801	8617	3886
LTR/ERVK|HERVK22-int~LTR22C|12|100159370|100165461	12	100159370	100165461	-	6092	12	100159473	100166196	100159468	100166201	6723	3887
LTR/ERV1|HERVE_a-int~LTR2|12|100633105|100636128	12	100633105	100636128	-	3024	12	100633105	100648335	100633100	100648340	15230	3888
LTR/ERV1|HERVE_a-int~LTR2|12|100642967|100648627	12	100642967	100648627	-	5661	12	100633105	100648335	100633100	100648340	15230	3888
LTR/ERVL|ERVL-B4-int~MLT2B4|12|102659268|102661270	12	102659268	102661270	+	2003	12	102660490	102666731	102660485	102666736	6241	3891
LTR/ERVK|HERVK9-int~MER9a1|12|102661271|102662037	12	102661271	102662037	-	767	12	102660490	102666731	102660485	102666736	6241	3891
LTR/ERVK|HERVK9-int~MER9a1|12|102662039|102668188	12	102662039	102668188	-	6150	12	102660490	102666731	102660485	102666736	6241	3891
LTR/ERV1|LTR7|12|103222116|103222567	12	103222116	103222567	-	452	12	103222089	103229120	103222084	103229125	7031	3892
LTR/ERV1|HERVH-int~LTR7|12|103223124|103228555	12	103223124	103228555	-	5432	12	103222089	103229120	103222084	103229125	7031	3892
LTR/ERV1|HUERS-P2-int~LTR1A2|12|104824012|104827858	12	104824012	104827858	+	3847	12	104824074	104828664	104824069	104828669	4590	3894
LTR/ERV1|LTR1A2|12|104827862|104828683	12	104827862	104828683	+	822	12	104824074	104828664	104824069	104828669	4590	3894
LTR/ERVK|HERVK11-int|12|105300619|105302833	12	105300619	105302833	+	2215	12	105302834	105309240	105302829	105309245	6406	3895
LTR/ERVK|HERVK9-int~MER9a1|12|105302834|105309240	12	105302834	105309240	-	6407	12	105302834	105309240	105302829	105309245	6406	3895
LTR/ERVK|HERVK11-int~MER11B|12|105309241|105314445	12	105309241	105314445	+	5205	12	105302834	105309240	105302829	105309245	6406	3895
LTR/ERVL|HERVL-int~MLT2A1|12|105602977|105605212	12	105602977	105605212	-	2236	12	105604459	105610131	105604454	105610136	5672	3899
LTR/ERVL|HERVL-int~MLT2A1|12|105605213|105609463	12	105605213	105609463	-	4251	12	105604459	105610131	105604454	105610136	5672	3899
LTR/ERVL|MLT2A1|12|105609757|105610146	12	105609757	105610146	-	390	12	105604459	105610131	105604454	105610136	5672	3899
LTR/ERV1|LTR7Y|12|110404980|110405064	12	110404980	110405064	-	85	12	110403279	110411068	110403274	110411073	7789	3901
LTR/ERV1|LTR2|12|110405065|110405460	12	110405065	110405460	-	396	12	110403279	110411068	110403274	110411073	7789	3901
LTR/ERV1|HERVH-int|12|110405461|110408745	12	110405461	110408745	-	3285	12	110403279	110411068	110403274	110411073	7789	3901
LTR/ERV1|LTR7C|12|110408746|110409133	12	110408746	110409133	+	388	12	110403279	110411068	110403274	110411073	7789	3901
LTR/ERV1|HERVH-int|12|110409134|110410687	12	110409134	110410687	-	1554	12	110403279	110411068	110403274	110411073	7789	3901
LTR/ERV1|LTR7|12|110410701|110411068	12	110410701	110411068	-	368	12	110403279	110411068	110403274	110411073	7789	3901
LTR/ERVK|HERVK3-int~LTR3|12|111816172|111818890	12	111816172	111818890	-	2719	12	111816238	111825646	111816233	111825651	9408	3902
LTR/ERVK|HERVK3-int|12|111819198|111820733	12	111819198	111820733	-	1536	12	111816238	111825646	111816233	111825651	9408	3902
LTR/ERVK|MER11C|12|111820734|111821803	12	111820734	111821803	-	1070	12	111816238	111825646	111816233	111825651	9408	3902
LTR/ERVK|HERVK3-int|12|111821804|111824954	12	111821804	111824954	-	3151	12	111816238	111825646	111816233	111825651	9408	3902	ERVK3-5
LTR/ERVK|HERVK3-int~LTR3|12|111825232|111825854	12	111825232	111825854	-	623	12	111816238	111825646	111816233	111825651	9408	3902
LTR/ERV1|LTR7B|12|114055744|114056173	12	114055744	114056173	+	430	12	114055744	114063389	114055739	114063394	7645	3903
LTR/ERV1|HERVFH21-int~LTR7B|12|114056598|114063389	12	114056598	114063389	+	6792	12	114055744	114063389	114055739	114063394	7645	3903
LTR/ERV1|HERVIP10F-int~LTR10F|12|114064953|114073181	12	114064953	114073181	+	8229	12	114064657	114073070	114064652	114073075	8413	3905
LTR/ERVL|HERVL-int~MLT2A1|12|117650023|117652027	12	117650023	117652027	+	2005	12	117650038	117657245	117650033	117657250	7207	3906
LTR/ERVL|HERVL-int|12|117652318|117656327	12	117652318	117656327	+	4010	12	117650038	117657245	117650033	117657250	7207	3906
LTR/ERVL|MLT2A1|12|117656624|117657055	12	117656624	117657055	+	432	12	117650038	117657245	117650033	117657250	7207	3906
LTR/ERVL-MaLR|MLT1K|12|117657066|117657471	12	117657066	117657471	+	406	12	117650038	117657245	117650033	117657250	7207	3906
LTR/ERV1|MER41A|12|118478604|118479150	12	118478604	118479150	-	547	12	118477758	118492028	118477753	118492033	14270	3907
LTR/ERVL|LTR16A1|12|118479274|118479327	12	118479274	118479327	-	54	12	118477758	118492028	118477753	118492033	14270	3907
LTR/ERVL|LTR16A1|12|118479632|118479884	12	118479632	118479884	-	253	12	118477758	118492028	118477753	118492033	14270	3907
LTR/ERV1|LTR8|12|118479889|118480196	12	118479889	118480196	+	308	12	118477758	118492028	118477753	118492033	14270	3907
LTR/ERV1|LTR19A|12|118480197|118480641	12	118480197	118480641	-	445	12	118477758	118492028	118477753	118492033	14270	3907
LTR/ERV1|HERVFH19-int|12|118480643|118482886	12	118480643	118482886	-	2244	12	118477758	118492028	118477753	118492033	14270	3907
LTR/ERV1|HERVFH19-int|12|118483177|118486785	12	118483177	118486785	-	3609	12	118477758	118492028	118477753	118492033	14270	3907
LTR/ERV1|HERVFH19-int|12|118487091|118488854	12	118487091	118488854	-	1764	12	118477758	118492028	118477753	118492033	14270	3907
LTR/ERV1|LTR19A|12|118488999|118489482	12	118488999	118489482	-	484	12	118477758	118492028	118477753	118492033	14270	3907
LTR/ERV1|LTR8|12|118489483|118489844	12	118489483	118489844	+	362	12	118477758	118492028	118477753	118492033	14270	3907
LTR/ERV1|LTR8|12|118490165|118490224	12	118490165	118490224	+	60	12	118477758	118492028	118477753	118492033	14270	3907
LTR/ERVL|LTR16A1|12|118490226|118490338	12	118490226	118490338	-	113	12	118477758	118492028	118477753	118492033	14270	3907
LTR/ERV1|LTR78|12|118490939|118491531	12	118490939	118491531	-	593	12	118477758	118492028	118477753	118492033	14270	3907
LTR/ERV1|MER41A|12|118491532|118492080	12	118491532	118492080	-	549	12	118477758	118492028	118477753	118492033	14270	3907
LTR/ERVL|HERVL-int~MLT2B3|12|120606997|120607588	12	120606997	120607588	+	592	12	120606997	120614359	120606992	120614364	7362	3908
LTR/ERVL|HERVL-int|12|120607902|120608065	12	120607902	120608065	+	164	12	120606997	120614359	120606992	120614364	7362	3908
LTR/ERVL|HERVL-int~MLT2A2|12|120608359|120614359	12	120608359	120614359	+	6001	12	120606997	120614359	120606992	120614364	7362	3908
LTR/ERV1|HERV17-int~LTR17|12|123548418|123550307	12	123548418	123550307	+	1890	12	123548936	123558646	123548931	123558651	9710	3910
LTR/ERV1|HERV17-int|12|123551239|123552230	12	123551239	123552230	+	992	12	123548936	123558646	123548931	123558651	9710	3910
LTR/ERV1|HERV17-int|12|123552532|123555874	12	123552532	123555874	+	3343	12	123548936	123558646	123548931	123558651	9710	3910
LTR/ERV1|HERV17-int~LTR17|12|123556183|123557735	12	123556183	123557735	+	1553	12	123548936	123558646	123548931	123558651	9710	3910
LTR/ERV1|LTR17|12|123558307|123558763	12	123558307	123558763	+	457	12	123548936	123558646	123548931	123558651	9710	3910
LTR/ERV1|HERVIP10F-int~LTR10G|12|126612915|126617230	12	126612915	126617230	-	4316	12	126612961	126618470	126612956	126618475	5509	3913
LTR/ERV1|HERVI-int~LTR10G|12|126617231|126618534	12	126617231	126618534	-	1304	12	126612961	126618470	126612956	126618475	5509	3913
LTR/ERV1|HERV9-int~LTR12F|12|131334871|131340111	12	131334871	131340111	+	5241	12	131336583	131341336	131336578	131341341	4753	3919
LTR/ERV1|HERV17-int~LTR17|12|131873211|131875890	12	131873211	131875890	-	2680	12	131867698	131880952	131867693	131880957	13254	3920
LTR/ERV1|HERV17-int|12|131876190|131878170	12	131876190	131878170	-	1981	12	131867698	131880952	131867693	131880957	13254	3920
LTR/ERV1|LTR17|12|131880192|131880952	12	131880192	131880952	-	761	12	131867698	131880952	131867693	131880957	13254	3920
LTR/ERV1|HERVFH21-int~LTR7|12|132889511|132894207	12	132889511	132894207	+	4697	12	132889550	132898380	132889545	132898385	8830	3921
LTR/ERV1|HERVFH21-int|12|132894516|132894684	12	132894516	132894684	+	169	12	132889550	132898380	132889545	132898385	8830	3921
LTR/ERV1|HERVH-int~LTR7|12|132895076|132898499	12	132895076	132898499	+	3424	12	132889550	132898380	132889545	132898385	8830	3921
LTR/ERVK|LTR5A|12|133090536|133091545	12	133090536	133091545	-	1010	12	133090536	133096478	133090531	133096483	5942	3922
LTR/ERVK|HERVK-int~LTR5A|12|133091559|133096478	12	133091559	133096478	-	4920	12	133090536	133096478	133090531	133096483	5942	3922
LTR/ERVL-MaLR|THE1D|13|19626061|19626321	13	19626061	19626321	+	261	13	19626060	19635907	19626055	19635912	9847	3927
LTR/ERVK|HERVK9-int~MER9a2|13|19626322|19631229	13	19626322	19631229	+	4908	13	19626060	19635907	19626055	19635912	9847	3927
LTR/ERVL-MaLR|THE1D|13|19631230|19631338	13	19631230	19631338	+	109	13	19626060	19635907	19626055	19635912	9847	3927
LTR/ERVL-MaLR|THE1D|13|19635780|19636147	13	19635780	19636147	+	368	13	19626060	19635907	19626055	19635912	9847	3927
LTR/ERVK|MER9B|13|20678247|20678765	13	20678247	20678765	-	519	13	20678765	20685230	20678760	20685235	6465	3929
LTR/ERVK|HERVK14C-int|13|20678768|20683998	13	20678768	20683998	-	5231	13	20678765	20685230	20678760	20685235	6465	3929
LTR/ERVK|MER9B|13|20684908|20685411	13	20684908	20685411	-	504	13	20678765	20685230	20678760	20685235	6465	3929
LTR/ERVK|HERVK9-int|13|23006722|23010517	13	23006722	23010517	+	3796	13	23006469	23008782	23006464	23008787	2313	3931
LTR/ERVK|HERVK22-int~LTR22A|13|24925662|24928296	13	24925662	24928296	+	2635	13	24927392	24930999	24927387	24931004	3607	3935
LTR/ERV1|HERV9NC-int~LTR12D|13|27211991|27219578	13	27211991	27219578	+	7588	13	27212362	27220509	27212357	27220514	8147	3937
LTR/ERV1|LTR12D|13|27219589|27220817	13	27219589	27220817	+	1229	13	27212362	27220509	27212357	27220514	8147	3937
LTR/ERV1|LTR37A|13|34798359|34798449	13	34798359	34798449	-	91	13	34798094	34802020	34798089	34802025	3926	3941
LTR/ERV1|LTR37A|13|34798740|34798768	13	34798740	34798768	-	29	13	34798094	34802020	34798089	34802025	3926	3941
LTR/ERV1|MER31B|13|34798769|34799215	13	34798769	34799215	+	447	13	34798094	34802020	34798089	34802025	3926	3941
LTR/ERV1|LTR37A|13|34799216|34799253	13	34799216	34799253	-	38	13	34798094	34802020	34798089	34802025	3926	3941
LTR/ERV1|HERVH-int~LTR7Y|13|34799254|34803348	13	34799254	34803348	+	4095	13	34798094	34802020	34798089	34802025	3926	3941
LTR/ERV1|MER41E|13|35144130|35144613	13	35144130	35144613	-	484	13	35143340	35147650	35143335	35147655	4310	3942
LTR/ERV1|PRIMA41-int|13|35145141|35147955	13	35145141	35147955	-	2815	13	35143340	35147650	35143335	35147655	4310	3942
LTR/ERV1|LTR7|13|36316325|36316770	13	36316325	36316770	+	446	13	36316325	36321264	36316320	36321269	4939	3943
LTR/ERV1|HERVH-int~LTR7|13|36317507|36322190	13	36317507	36322190	+	4684	13	36316325	36321264	36316320	36321269	4939	3943
LTR/ERVL-MaLR|MLT1E2|13|37967176|37967769	13	37967176	37967769	-	594	13	37965980	37975592	37965975	37975597	9612	3946
LTR/ERV1|HERVH-int~LTR7|13|37969007|37973972	13	37969007	37973972	-	4966	13	37965980	37975592	37965975	37975597	9612	3946
LTR/ERV1|LTR7|13|37974400|37974554	13	37974400	37974554	-	155	13	37965980	37975592	37965975	37975597	9612	3946
LTR/ERVL-MaLR|MLT1J|13|37975031|37975514	13	37975031	37975514	+	484	13	37965980	37975592	37965975	37975597	9612	3946
LTR/ERV1|LTR2|13|40874123|40874572	13	40874123	40874572	-	450	13	40874210	40881161	40874205	40881166	6951	3949
LTR/ERV1|HERV1_LTRa|13|40874681|40875043	13	40874681	40875043	+	363	13	40874210	40881161	40874205	40881166	6951	3949
LTR/ERV1|HERVE_a-int~LTR2|13|40875044|40881282	13	40875044	40881282	-	6239	13	40874210	40881161	40874205	40881166	6951	3949
LTR/ERV1|HERVE-int|13|41421396|41424642	13	41421396	41424642	-	3247	13	41419198	41426048	41419193	41426053	6850	3950
LTR/ERVL|LTR16A|13|42865885|42866151	13	42865885	42866151	+	267	13	42865081	42873158	42865076	42873163	8077	3951
LTR/ERVL|MLT2B3|13|42866152|42866692	13	42866152	42866692	+	541	13	42865081	42873158	42865076	42873163	8077	3951
LTR/ERVL|LTR16A|13|42866693|42866819	13	42866693	42866819	+	127	13	42865081	42873158	42865076	42873163	8077	3951
LTR/ERVL|LTR16A|13|42867464|42867604	13	42867464	42867604	+	141	13	42865081	42873158	42865076	42873163	8077	3951
LTR/ERV1|HERVH-int~LTR7|13|42868004|42872703	13	42868004	42872703	-	4700	13	42865081	42873158	42865076	42873163	8077	3951
LTR/ERV1|LTR7|13|42872706|42873158	13	42872706	42873158	-	453	13	42865081	42873158	42865076	42873163	8077	3951
LTR/ERV1|HERVH-int~LTR7|13|48056344|48061826	13	48056344	48061826	+	5483	13	48056441	48062297	48056436	48062302	5856	3955
LTR/ERV1|LTR7|13|48061884|48062289	13	48061884	48062289	+	406	13	48056441	48062297	48056436	48062302	5856	3955
LTR/ERVL|ERVL47-int~LTR47A2|13|48616539|48618892	13	48616539	48618892	+	2354	13	48616548	48625882	48616543	48625887	9334	3956
LTR/ERV1|MER61E|13|48619102|48619661	13	48619102	48619661	+	560	13	48616548	48625882	48616543	48625887	9334	3956
LTR/ERVL|ERVL47-int|13|48619662|48619721	13	48619662	48619721	+	60	13	48616548	48625882	48616543	48625887	9334	3956
LTR/ERVL|ERVL47-int|13|48620032|48620349	13	48620032	48620349	+	318	13	48616548	48625882	48616543	48625887	9334	3956
LTR/ERV1|MER4CL34|13|48620351|48620846	13	48620351	48620846	+	496	13	48616548	48625882	48616543	48625887	9334	3956
LTR/ERV1|MER4CL34|13|48621148|48621416	13	48621148	48621416	+	269	13	48616548	48625882	48616543	48625887	9334	3956
LTR/ERVL|ERVL47-int|13|48621433|48621576	13	48621433	48621576	+	144	13	48616548	48625882	48616543	48625887	9334	3956
LTR/ERVL-MaLR|THE1C|13|48621577|48621946	13	48621577	48621946	-	370	13	48616548	48625882	48616543	48625887	9334	3956
LTR/ERVL|ERVL47-int|13|48621947|48623637	13	48621947	48623637	+	1691	13	48616548	48625882	48616543	48625887	9334	3956
LTR/ERV1|ERV24_Prim-int|13|48624052|48625408	13	48624052	48625408	+	1357	13	48616548	48625882	48616543	48625887	9334	3956
LTR/ERV1|MER4B-int|13|48625394|48625510	13	48625394	48625510	+	117	13	48616548	48625882	48616543	48625887	9334	3956
LTR/ERVL|LTR47A2|13|48625511|48625934	13	48625511	48625934	+	424	13	48616548	48625882	48616543	48625887	9334	3956
LTR/ERV1|HERVH-int~LTR7B|13|48866705|48872459	13	48866705	48872459	-	5755	13	48867575	48872863	48867570	48872868	5288	3957
LTR/ERVL-MaLR|MSTA~MSTA-int|13|51168683|51169865	13	51168683	51169865	+	1183	13	51169716	51178462	51169711	51178467	8746	3959
LTR/ERV1|HERVH-int~LTR7|13|51169866|51175006	13	51169866	51175006	+	5141	13	51169716	51178462	51169711	51178467	8746	3959
LTR/ERVL-MaLR|THE1D-int|13|51175007|51175663	13	51175007	51175663	+	657	13	51169716	51178462	51169711	51178467	8746	3959
LTR/ERVL-MaLR|MLT1J|13|51175677|51175742	13	51175677	51175742	+	66	13	51169716	51178462	51169711	51178467	8746	3959
LTR/ERVL-MaLR|MSTA|13|51175743|51176124	13	51175743	51176124	+	382	13	51169716	51178462	51169711	51178467	8746	3959
LTR/ERVL-MaLR|MLT1J|13|51176125|51176220	13	51176125	51176220	+	96	13	51169716	51178462	51169711	51178467	8746	3959
LTR|EUTREP16|13|51176350|51176504	13	51176350	51176504	+	155	13	51169716	51178462	51169711	51178467	8746	3959
LTR/ERV1|HERVH-int~LTR7|13|54127417|54133158	13	54127417	54133158	-	5742	13	54127417	54133158	54127412	54133163	5741	3962
LTR/ERV1|HERVH-int|13|54268142|54270406	13	54268142	54270406	+	2265	13	54268582	54281346	54268577	54281351	12764	3963
LTR/ERV1|MER52-int|13|54692062|54694809	13	54692062	54694809	-	2748	13	54693161	54697528	54693156	54697533	4367	3965
LTR/ERV1|MER4A1|13|54694810|54695277	13	54694810	54695277	+	468	13	54693161	54697528	54693156	54697533	4367	3965
LTR/ERV1|MER52-int|13|54695278|54698757	13	54695278	54698757	-	3480	13	54693161	54697528	54693156	54697533	4367	3965
LTR/ERV1|LTR12|13|54700351|54700857	13	54700351	54700857	+	507	13	54700695	54707583	54700690	54707588	6888	3964
LTR/ERV1|HERV9NC-int|13|54700860|54706387	13	54700860	54706387	+	5528	13	54700695	54707583	54700690	54707588	6888	3964
LTR/ERVL|MER74B|13|54916814|54916920	13	54916814	54916920	+	107	13	54910920	54919216	54910915	54919221	8296	3966
LTR/ERVK|HERVK9-int|13|54918090|54919216	13	54918090	54919216	-	1127	13	54910920	54919216	54910915	54919221	8296	3966
LTR/ERV1|LTR17|13|55053631|55054427	13	55053631	55054427	+	797	13	55053785	55062564	55053780	55062569	8779	3967
LTR/ERV1|HERV17-int|13|55054481|55060095	13	55054481	55060095	+	5615	13	55053785	55062564	55053780	55062569	8779	3967
LTR/ERV1|HERV17-int~LTR17|13|55060151|55061742	13	55060151	55061742	+	1592	13	55053785	55062564	55053780	55062569	8779	3967
LTR/ERV1|HERVH-int~LTR7|13|55578228|55584087	13	55578228	55584087	-	5860	13	55578231	55584088	55578226	55584093	5857	3968
LTR/ERV1|HERVH-int~LTR7|13|55654931|55660802	13	55654931	55660802	-	5872	13	55654930	55660802	55654925	55660807	5872	3969
LTR/ERV1|LTR27E~MER52-int|13|55869408|55871313	13	55869408	55871313	-	1906	13	55871316	55879892	55871311	55879897	8576	3970
LTR/ERV1|HERVP71A-int~LTR71A|13|55871314|55880218	13	55871314	55880218	-	8905	13	55871316	55879892	55871311	55879897	8576	3970
LTR/ERV1|LTR17|13|56039947|56040250	13	56039947	56040250	-	304	13	56040251	56047190	56040246	56047195	6939	3971
LTR/ERV1|HERVH-int~LTR7|13|56040251|56046275	13	56040251	56046275	+	6025	13	56040251	56047190	56040246	56047195	6939	3971
LTR/ERV1|LTR17|13|56046278|56046739	13	56046278	56046739	-	462	13	56040251	56047190	56040246	56047195	6939	3971
LTR/ERV1|HERVH-int~LTR7|13|56112411|56118259	13	56112411	56118259	-	5849	13	56112402	56118290	56112397	56118295	5888	3972
LTR/ERV1|MER50|13|61087739|61088454	13	61087739	61088454	+	716	13	61088438	61095488	61088433	61095493	7050	3976
LTR/ERV1|HERVH-int~LTR7|13|61088458|61094023	13	61088458	61094023	+	5566	13	61088438	61095488	61088433	61095493	7050	3976
LTR/ERV1|LTR7|13|61094030|61094439	13	61094030	61094439	+	410	13	61088438	61095488	61088433	61095493	7050	3976
LTR/ERV1|LTR49|13|61094933|61095339	13	61094933	61095339	+	407	13	61088438	61095488	61088433	61095493	7050	3976
LTR/ERV1|HERVH-int~LTR7|13|61205682|61211279	13	61205682	61211279	+	5598	13	61205682	61212008	61205677	61212013	6326	3977
LTR/ERV1|HERV9-int~LTR12F|13|62148958|62151194	13	62148958	62151194	+	2237	13	62149074	62158240	62149069	62158245	9166	3978
LTR/ERVK|MER11C|13|62151195|62152281	13	62151195	62152281	+	1087	13	62149074	62158240	62149069	62158245	9166	3978
LTR/ERV1|HERV9-int|13|62152282|62153620	13	62152282	62153620	+	1339	13	62149074	62158240	62149069	62158245	9166	3978
LTR/ERV1|HERV9-int~LTR12F|13|62153926|62158242	13	62153926	62158242	+	4317	13	62149074	62158240	62149069	62158245	9166	3978
LTR/ERV1|HERV9N-int~LTR12|13|63233599|63237381	13	63233599	63237381	+	3783	13	63233909	63237379	63233904	63237384	3470	3980
LTR/ERVL|HERVL-int~MLT2A2|13|64362415|64367502	13	64362415	64367502	+	5088	13	64362662	64369318	64362657	64369323	6656	3984
LTR/ERVL|HERVL-int|13|64367799|64368728	13	64367799	64368728	+	930	13	64362662	64369318	64362657	64369323	6656	3984
LTR/ERVL|MLT2A2|13|64368874|64369318	13	64368874	64369318	+	445	13	64362662	64369318	64362657	64369323	6656	3984
LTR/ERVL|LTR40a|13|64703498|64703975	13	64703498	64703975	-	478	13	64702661	64709475	64702656	64709480	6814	3985
LTR/ERVK|LTR14B|13|64704339|64704731	13	64704339	64704731	-	393	13	64702661	64709475	64702656	64709480	6814	3985
LTR/ERVK|HERVK14-int|13|64705103|64705641	13	64705103	64705641	-	539	13	64702661	64709475	64702656	64709480	6814	3985
LTR/ERV1|HERV17-int|13|64705836|64707109	13	64705836	64707109	-	1274	13	64702661	64709475	64702656	64709480	6814	3985
LTR/ERVK|HERVK14-int~LTR14B|13|64708333|64709472	13	64708333	64709472	-	1140	13	64702661	64709475	64702656	64709480	6814	3985
LTR?|UCON51|13|66138630|66138844	13	66138630	66138844	+	215	13	66137809	66147046	66137804	66147051	9237	3987
LTR/ERV1|HERVH-int~LTR7Y|13|66141330|66147036	13	66141330	66147036	-	5707	13	66137809	66147046	66137804	66147051	9237	3987
LTR/ERVL-MaLR|MSTB1|13|66225159|66225567	13	66225159	66225567	+	409	13	66225355	66232361	66225350	66232366	7006	3986
LTR/ERV1|HERVH-int~LTR7|13|66226369|66232340	13	66226369	66232340	-	5972	13	66225355	66232361	66225350	66232366	7006	3986
LTR/ERV1|LTR35B|13|68551640|68552003	13	68551640	68552003	+	364	13	68551479	68559215	68551474	68559220	7736	3992
LTR/ERV1|PRIMA41-int|13|68552996|68556231	13	68552996	68556231	+	3236	13	68551479	68559215	68551474	68559220	7736	3992
LTR/ERV1|MER66-int|13|68558150|68559118	13	68558150	68559118	+	969	13	68551479	68559215	68551474	68559220	7736	3992
LTR/ERVK|HERVK22-int|13|71026926|71029906	13	71026926	71029906	-	2981	13	71027795	71031307	71027790	71031312	3512	3998
LTR/ERVK|LTR22E|13|71030824|71031305	13	71030824	71031305	-	482	13	71027795	71031307	71027790	71031312	3512	3998
LTR/ERV1|LTR45B|13|71031306|71031497	13	71031306	71031497	-	192	13	71027795	71031307	71027790	71031312	3512	3998
LTR/ERVL|LTR18A|13|72018779|72019126	13	72018779	72019126	+	348	13	72018779	72024309	72018774	72024314	5530	3999
LTR/ERVL|HERVL18-int~LTR18A|13|72019151|72024309	13	72019151	72024309	+	5159	13	72018779	72024309	72018774	72024314	5530	3999
LTR/ERV1|LTR65|13|76984607|76984723	13	76984607	76984723	+	117	13	76983510	76993630	76983505	76993635	10120	4003
LTR/ERV1|LTR65|13|76989133|76989563	13	76989133	76989563	+	431	13	76983510	76993630	76983505	76993635	10120	4003
LTR/ERV1|HERVH-int~LTR7|13|77933222|77939379	13	77933222	77939379	-	6158	13	77933221	77939379	77933216	77939384	6158	4006
LTR/ERV1|HERVH-int~LTR7|13|80183511|80189979	13	80183511	80189979	+	6469	13	80183286	80189980	80183281	80189985	6694	4009
LTR/ERV1|HERVH-int~LTR7|13|81866095|81872021	13	81866095	81872021	+	5927	13	81866271	81874925	81866266	81874930	8654	4012
LTR/ERV1|LTR7|13|81872023|81872432	13	81872023	81872432	+	410	13	81866271	81874925	81866266	81874930	8654	4012
LTR/ERV1|MER50|13|81872775|81873684	13	81872775	81873684	+	910	13	81866271	81874925	81866266	81874930	8654	4012
LTR/ERV1|LTR7|13|81874531|81874919	13	81874531	81874919	+	389	13	81866271	81874925	81866266	81874930	8654	4012
LTR/ERV1|HUERS-P3-int~LTR9A1|13|82322862|82324214	13	82322862	82324214	+	1353	13	82323122	82331429	82323117	82331434	8307	4013
LTR/ERV1|HUERS-P3-int~LTR9A1|13|82324519|82331655	13	82324519	82331655	+	7137	13	82323122	82331429	82323117	82331434	8307	4013
LTR/ERVL|HERVL-int~MLT2A1|13|82969889|82974475	13	82969889	82974475	-	4587	13	82970277	82975361	82970272	82975366	5084	4015
LTR/ERV1|LTR8|13|83907922|83908243	13	83907922	83908243	-	322	13	83906711	83913797	83906706	83913802	7086	4017
LTR/ERV1|HERVH-int~LTR7B|13|83908301|83913838	13	83908301	83913838	-	5538	13	83906711	83913797	83906706	83913802	7086	4017
LTR/ERV1|MER4-int~MER4C|13|84867217|84869531	13	84867217	84869531	-	2315	13	84869081	84877709	84869076	84877714	8628	4018
LTR/ERVK|HERVK14C-int|13|84869737|84876714	13	84869737	84876714	+	6978	13	84869081	84877709	84869076	84877714	8628	4018
LTR/ERV1|MER4-int|13|84876715|84876736	13	84876715	84876736	-	22	13	84869081	84877709	84869076	84877714	8628	4018
LTR/ERVK|LTR14C|13|84876737|84877320	13	84876737	84877320	+	584	13	84869081	84877709	84869076	84877714	8628	4018
LTR/ERV1|MER4-int|13|84877321|84880998	13	84877321	84880998	-	3678	13	84869081	84877709	84869076	84877714	8628	4018
LTR/ERV1|HERVH-int~LTR7|13|86358168|86364136	13	86358168	86364136	+	5969	13	86358155	86365765	86358150	86365770	7610	4021
LTR/ERVL-MaLR|MSTB-int|13|86365252|86366426	13	86365252	86366426	+	1175	13	86358155	86365765	86358150	86365770	7610	4021
LTR/ERV1|HERVFH21-int~LTR21B|13|86757264|86765921	13	86757264	86765921	-	8658	13	86757453	86765921	86757448	86765926	8468	4023
LTR/ERV1|LTR7|13|87186448|87186857	13	87186448	87186857	-	410	13	87186448	87192108	87186443	87192113	5660	4024
LTR/ERV1|HERVH-int|13|87186870|87187233	13	87186870	87187233	-	364	13	87186448	87192108	87186443	87192113	5660	4024
LTR/ERV1|HERVH-int~LTR7|13|87187236|87192108	13	87187236	87192108	-	4873	13	87186448	87192108	87186443	87192113	5660	4024
LTR/ERV1|HERV9-int|13|87334156|87337417	13	87334156	87337417	+	3262	13	87335241	87342563	87335236	87342568	7322	4027
LTR/ERVL|LTR67B|13|87340578|87340705	13	87340578	87340705	+	128	13	87335241	87342563	87335236	87342568	7322	4027
LTR/ERVL|MLT2A1|13|87341386|87341829	13	87341386	87341829	+	444	13	87335241	87342563	87335236	87342568	7322	4027
LTR/ERV1|MER87B|13|87349955|87350226	13	87349955	87350226	-	272	13	87349981	87356844	87349976	87356849	6863	4028
LTR/ERV1|MER66-int|13|87350830|87351189	13	87350830	87351189	-	360	13	87349981	87356844	87349976	87356849	6863	4028
LTR/ERV1|PABL_B-int|13|87351803|87355118	13	87351803	87355118	-	3316	13	87349981	87356844	87349976	87356849	6863	4028
LTR/ERVK|LTR14B|13|87355329|87355744	13	87355329	87355744	-	416	13	87349981	87356844	87349976	87356849	6863	4028
LTR/ERV1|MER87B~PABL_B-int|13|87355761|87356872	13	87355761	87356872	-	1112	13	87349981	87356844	87349976	87356849	6863	4028
LTR/ERVL-MaLR|MSTB~MSTB-int|13|88507822|88510293	13	88507822	88510293	-	2472	13	88509740	88518743	88509735	88518748	9003	4029
LTR/ERVL-MaLR|MLT1A|13|88510294|88510543	13	88510294	88510543	+	250	13	88509740	88518743	88509735	88518748	9003	4029
LTR/Gypsy|MamGypLTR1c|13|88511155|88511625	13	88511155	88511625	-	471	13	88509740	88518743	88509735	88518748	9003	4029
LTR/ERV1|HERVH-int~LTR7|13|88512819|88518743	13	88512819	88518743	-	5925	13	88509740	88518743	88509735	88518748	9003	4029
LTR/ERVL-MaLR|THE1C-int|13|89655623|89656483	13	89655623	89656483	+	861	13	89655525	89666393	89655520	89666398	10868	4034
LTR/ERV1|LOR1-int|13|89656484|89657056	13	89656484	89657056	+	573	13	89655525	89666393	89655520	89666398	10868	4034
LTR/ERV1|PABL_B-int|13|89657373|89658609	13	89657373	89658609	+	1237	13	89655525	89666393	89655520	89666398	10868	4034
LTR/ERV1|PABL_B-int|13|89658929|89661589	13	89658929	89661589	+	2661	13	89655525	89666393	89655520	89666398	10868	4034
LTR/ERV1|LTR48|13|89661590|89662102	13	89661590	89662102	-	513	13	89655525	89666393	89655520	89666398	10868	4034
LTR/ERV1|LTR49-int|13|89662191|89663175	13	89662191	89663175	-	985	13	89655525	89666393	89655520	89666398	10868	4034
LTR/ERV1|LTR49-int|13|89663383|89664684	13	89663383	89664684	-	1302	13	89655525	89666393	89655520	89666398	10868	4034
LTR/ERV1|LTR12|13|89664685|89665460	13	89664685	89665460	+	776	13	89655525	89666393	89655520	89666398	10868	4034
LTR/ERV1|LTR49-int|13|89665461|89666245	13	89665461	89666245	-	785	13	89655525	89666393	89655520	89666398	10868	4034
LTR/ERV1|HERVP71A-int~LTR71A|13|90287052|90288281	13	90287052	90288281	+	1230	13	90287079	90294324	90287074	90294329	7245	4035
LTR/ERV1|HERVP71A-int|13|90289112|90289350	13	90289112	90289350	+	239	13	90287079	90294324	90287074	90294329	7245	4035
LTR/ERV1|LTR10C|13|90289351|90289935	13	90289351	90289935	-	585	13	90287079	90294324	90287074	90294329	7245	4035
LTR/ERV1|HERVP71A-int|13|90289936|90291710	13	90289936	90291710	+	1775	13	90287079	90294324	90287074	90294329	7245	4035
LTR/ERV1|HERVP71A-int~LTR71A|13|90292008|90294325	13	90292008	90294325	+	2318	13	90287079	90294324	90287074	90294329	7245	4035
LTR/ERVL|LTR16A1|13|90611416|90611817	13	90611416	90611817	+	402	13	90611194	90622128	90611189	90622133	10934	4036
LTR/ERV1|LTR35B|13|90612819|90613278	13	90612819	90613278	-	460	13	90611194	90622128	90611189	90622133	10934	4036
LTR/ERVL|HERVL18-int~LTR18A|13|90613417|90618337	13	90613417	90618337	-	4921	13	90611194	90622128	90611189	90622133	10934	4036
LTR/ERVL|LTR18A|13|90618339|90618427	13	90618339	90618427	-	89	13	90611194	90622128	90611189	90622133	10934	4036
LTR/ERVL-MaLR|MLT1I|13|90620607|90620886	13	90620607	90620886	+	280	13	90611194	90622128	90611189	90622133	10934	4036
LTR/ERVL-MaLR|MLT1D|13|90621567|90622024	13	90621567	90622024	+	458	13	90611194	90622128	90611189	90622133	10934	4036
LTR/ERV1|HERVH-int~LTR7Y|13|90839564|90845144	13	90839564	90845144	+	5581	13	90839491	90844113	90839486	90844118	4622	4039
LTR/ERVL-MaLR|MLT1B|13|90846536|90846933	13	90846536	90846933	-	398	13	90846804	90854278	90846799	90854283	7474	4038
LTR/ERV1|HERVH-int~LTR7|13|90848573|90854278	13	90848573	90854278	-	5706	13	90846804	90854278	90846799	90854283	7474	4038
LTR/ERVK|HERVK14-int~LTR14B|13|93039395|93040549	13	93039395	93040549	+	1155	13	93039391	93045152	93039386	93045157	5761	4043
LTR/ERV1|HERV17-int|13|93041992|93043290	13	93041992	93043290	+	1299	13	93039391	93045152	93039386	93045157	5761	4043
LTR/ERVK|HERVK14-int~LTR14B|13|93043482|93044777	13	93043482	93044777	+	1296	13	93039391	93045152	93039386	93045157	5761	4043
LTR/ERVL-MaLR|MLT1H|13|93045152|93045568	13	93045152	93045568	+	417	13	93039391	93045152	93039386	93045157	5761	4043
LTR/ERVL-MaLR|MLT1H|13|97586274|97586787	13	97586274	97586787	+	514	13	97585772	97597701	97585767	97597706	11929	4046
LTR/ERVL|HERVL-int~MLT2A1|13|97587408|97592982	13	97587408	97592982	-	5575	13	97585772	97597701	97585767	97597706	11929	4046
LTR/ERVL-MaLR|MLT1A|13|97596290|97596513	13	97596290	97596513	-	224	13	97585772	97597701	97585767	97597706	11929	4046
LTR/ERV1|HERVH-int~LTR7|13|97642318|97648209	13	97642318	97648209	+	5892	13	97642318	97649512	97642313	97649517	7194	4045
LTR/Gypsy|MamGypLTR1d|13|97649031|97649751	13	97649031	97649751	+	721	13	97642318	97649512	97642313	97649517	7194	4045
LTR/ERVL|HERVL-int~MLT2A1|13|97767563|97773507	13	97767563	97773507	-	5945	13	97767568	97773962	97767563	97773967	6394	4047
LTR/ERVL|MLT2A1|13|97773518|97773951	13	97773518	97773951	-	434	13	97767568	97773962	97767563	97773967	6394	4047
LTR/ERV1|HERV3-int~LTR61|13|98760346|98764337	13	98760346	98764337	+	3992	13	98761877	98767723	98761872	98767728	5846	4048
LTR/ERVK|LTR5A|13|98764338|98765351	13	98764338	98765351	+	1014	13	98761877	98767723	98761872	98767728	5846	4048
LTR/ERV1|HERV3-int|13|98765352|98768316	13	98765352	98768316	+	2965	13	98761877	98767723	98761872	98767728	5846	4048
LTR/ERV1|HERV4_I-int~MER51A|13|99486866|99491432	13	99486866	99491432	-	4567	13	99488624	99496752	99488619	99496757	8128	4050
LTR/ERV1|HERV4_I-int|13|99492296|99494263	13	99492296	99494263	-	1968	13	99488624	99496752	99488619	99496757	8128	4050
LTR/ERVK|MER11B|13|99494264|99495347	13	99494264	99495347	-	1084	13	99488624	99496752	99488619	99496757	8128	4050
LTR/ERV1|HERV4_I-int|13|99495348|99496147	13	99495348	99496147	-	800	13	99488624	99496752	99488619	99496757	8128	4050
LTR/ERV1|MER51A|13|99496488|99497078	13	99496488	99497078	-	591	13	99488624	99496752	99488619	99496757	8128	4050
LTR/ERV1|HERV9NC-int|13|100078762|100084813	13	100078762	100084813	+	6052	13	100080210	100088667	100080205	100088672	8457	4051
LTR/ERV1|LTR10C|13|100084926|100085163	13	100084926	100085163	-	238	13	100080210	100088667	100080205	100088672	8457	4051
LTR/ERVL-MaLR|MLT1J2|13|100085981|100086359	13	100085981	100086359	-	379	13	100080210	100088667	100080205	100088672	8457	4051
LTR/ERVL-MaLR|MLT1J|13|100086765|100087193	13	100086765	100087193	-	429	13	100080210	100088667	100080205	100088672	8457	4051
LTR/ERVL-MaLR|MLT1J|13|100087224|100087384	13	100087224	100087384	-	161	13	100080210	100088667	100080205	100088672	8457	4051
LTR/ERV1|HERV9NC-int|13|100282622|100285949	13	100282622	100285949	+	3328	13	100283433	100286288	100283428	100286293	2855	4052
LTR/ERV1|HERVIP10FH-int~LTR10F|13|100286209|100286741	13	100286209	100286741	-	533	13	100283433	100286288	100283428	100286293	2855	4052
LTR/ERV1|HERVFH19-int|13|101221163|101221179	13	101221163	101221179	+	17	13	101219487	101228820	101219482	101228825	9333	4053
LTR/ERV1|HERVFH19-int~LTR19A|13|101221416|101226483	13	101221416	101226483	+	5068	13	101219487	101228820	101219482	101228825	9333	4053
LTR/ERVL|MER76|13|101226619|101227177	13	101226619	101227177	+	559	13	101219487	101228820	101219482	101228825	9333	4053
LTR/ERVL|LTR32|13|101227323|101227767	13	101227323	101227767	+	445	13	101219487	101228820	101219482	101228825	9333	4053
LTR/ERVL-MaLR|THE1B|13|101228364|101228729	13	101228364	101228729	+	366	13	101219487	101228820	101219482	101228825	9333	4053
LTR/ERV1|HERVH-int~LTR7|13|104207593|104213824	13	104207593	104213824	-	6232	13	104206933	104213834	104206928	104213839	6901	4055
LTR/ERVL-MaLR|MLT1K|13|107885439|107885868	13	107885439	107885868	-	430	13	107885027	107897487	107885022	107897492	12460	4056
LTR/ERVL|HERV16-int~LTR16|13|107886125|107886872	13	107886125	107886872	+	748	13	107885027	107897487	107885022	107897492	12460	4056
LTR/ERVL-MaLR|MSTA|13|107886879|107886925	13	107886879	107886925	-	47	13	107885027	107897487	107885022	107897492	12460	4056
LTR/ERVL-MaLR|MSTA~MSTA-int|13|107887223|107889432	13	107887223	107889432	-	2210	13	107885027	107897487	107885022	107897492	12460	4056
LTR/ERVL|HERV16-int|13|107889433|107890383	13	107889433	107890383	+	951	13	107885027	107897487	107885022	107897492	12460	4056
LTR/ERV1|HERV9-int~LTR12|13|107892019|107897630	13	107892019	107897630	-	5612	13	107885027	107897487	107885022	107897492	12460	4056
LTR/ERV1|LTR7Y|13|109264649|109265089	13	109264649	109265089	+	441	13	109265090	109271115	109265085	109271120	6025	4057
LTR/ERV1|LTR7Y|13|109265090|109265520	13	109265090	109265520	+	431	13	109265090	109271115	109265085	109271120	6025	4057
LTR/ERV1|HERVH-int~LTR7Y|13|109265521|109271116	13	109265521	109271116	+	5596	13	109265090	109271115	109265085	109271120	6025	4057
LTR/ERV1|LTR19C|13|109271117|109271310	13	109271117	109271310	+	194	13	109265090	109271115	109265085	109271120	6025	4057
LTR/ERV1|HERVIP10F-int|13|110965842|110970563	13	110965842	110970563	+	4722	13	110965846	110972486	110965841	110972491	6640	4059
LTR/ERVL-MaLR|MLT1A1|13|110971040|110971422	13	110971040	110971422	-	383	13	110965846	110972486	110965841	110972491	6640	4059
LTR/ERVL-MaLR|MLT1K|13|110972155|110972484	13	110972155	110972484	-	330	13	110965846	110972486	110965841	110972491	6640	4059
LTR/ERV1|LTR12D|13|111189214|111189941	13	111189214	111189941	-	728	13	111189507	111199087	111189502	111199092	9580	4060
LTR/ERV1|HERV9-int~LTR12|13|111189942|111199112	13	111189942	111199112	-	9171	13	111189507	111199087	111189502	111199092	9580	4060
LTR/ERV1|LTR10A|14|18347310|18347833	14	18347310	18347833	+	524	14	18347360	18359735	18347355	18359740	12375	4061
LTR/ERV1|HERVIP10F-int~LTR10A|14|18354067|18359904	14	18354067	18359904	+	5838	14	18347360	18359735	18347355	18359740	12375	4061
LTR/ERV1|HERVIP10F-int~LTR10A|14|19978433|19982377	14	19978433	19982377	+	3945	14	19974027	19984673	19974022	19984678	10646	4062
LTR/ERV1|MER41-int~MER41A|14|19982980|19984182	14	19982980	19984182	-	1203	14	19974027	19984673	19974022	19984678	10646	4062
LTR/ERVL|HERVL-int~MLT2A1|14|20567480|20573122	14	20567480	20573122	+	5643	14	20569441	20577476	20569436	20577481	8035	4065
LTR/ERVL|MLT2A1|14|20573124|20573538	14	20573124	20573538	+	415	14	20569441	20577476	20569436	20577481	8035	4065
LTR/ERV1|MER4E1|14|20573539|20573734	14	20573539	20573734	-	196	14	20569441	20577476	20569436	20577481	8035	4065
LTR/ERV1|HERVH-int~LTR7C|14|20700836|20706579	14	20700836	20706579	+	5744	14	20705115	20716020	20705110	20716025	10905	4069
LTR/ERV1|HERVH-int~LTR7C|14|20700836|20706579	14	20700836	20706579	+	5744	14	20700825	20707674	20700820	20707679	6849	4067
LTR/ERV1|MER34A|14|20706687|20706808	14	20706687	20706808	+	122	14	20705115	20716020	20705110	20716025	10905	4069
LTR/ERV1|MER34A|14|20706687|20706808	14	20706687	20706808	+	122	14	20700825	20707674	20700820	20707679	6849	4067
LTR/ERV1|LTR26B|14|20706809|20707335	14	20706809	20707335	-	527	14	20705115	20716020	20705110	20716025	10905	4069
LTR/ERV1|LTR26B|14|20706809|20707335	14	20706809	20707335	-	527	14	20700825	20707674	20700820	20707679	6849	4067
LTR/ERV1|MER34A|14|20707336|20707625	14	20707336	20707625	+	290	14	20705115	20716020	20705110	20716025	10905	4069
LTR/ERV1|MER34A|14|20707336|20707625	14	20707336	20707625	+	290	14	20700825	20707674	20700820	20707679	6849	4067
LTR/ERVL|MER21C|14|20707718|20707804	14	20707718	20707804	+	87	14	20705115	20716020	20705110	20716025	10905	4069
LTR/ERV1|LTR38|14|20707805|20708226	14	20707805	20708226	-	422	14	20705115	20716020	20705110	20716025	10905	4069
LTR/ERV1|PABL_B-int|14|20708321|20715148	14	20708321	20715148	-	6828	14	20705115	20716020	20705110	20716025	10905	4069
LTR/ERV1|LTR10A|14|20715201|20715683	14	20715201	20715683	-	483	14	20705115	20716020	20705110	20716025	10905	4069
LTR/ERV1|LTR10A|14|20715201|20715683	14	20715201	20715683	-	483	14	20715361	20726308	20715356	20726313	10947	4068
LTR/ERV1|HERVIP10F-int|14|20716071|20718090	14	20716071	20718090	-	2020	14	20715361	20726308	20715356	20726313	10947	4068
LTR/ERV1|HERVIP10F-int|14|20718376|20719030	14	20718376	20719030	-	655	14	20715361	20726308	20715356	20726313	10947	4068
LTR/ERV1|HERVIP10B3-int~LTR10A|14|20723708|20726360	14	20723708	20726360	-	2653	14	20715361	20726308	20715356	20726313	10947	4068
LTR/ERV1|MER34|14|20807246|20807736	14	20807246	20807736	+	491	14	20807624	20817205	20807619	20817210	9581	4071
LTR/ERV1|MER89-int|14|20807737|20807933	14	20807737	20807933	+	197	14	20807624	20817205	20807619	20817210	9581	4071
LTR/ERV1|MER57C2|14|20807950|20808338	14	20807950	20808338	-	389	14	20807624	20817205	20807619	20817210	9581	4071
LTR/ERV1|MER89-int|14|20808345|20810106	14	20808345	20810106	+	1762	14	20807624	20817205	20807619	20817210	9581	4071
LTR/ERVL?|LTR89|14|20812326|20812518	14	20812326	20812518	-	193	14	20807624	20817205	20807619	20817210	9581	4071
LTR/ERV1|HERVH-int~LTR7B|14|20814518|20816531	14	20814518	20816531	-	2014	14	20807624	20817205	20807619	20817210	9581	4071
LTR/ERV1|HERVH48-int~MER48|14|20830771|20836724	14	20830771	20836724	-	5954	14	20829991	20836521	20829986	20836526	6530	4070
LTR/ERV1|PABL_A~PABL_A-int|14|21003288|21006079	14	21003288	21006079	+	2792	14	21003301	21011512	21003296	21011517	8211	4074
LTR/ERV1|PABL_A-int|14|21006151|21006269	14	21006151	21006269	+	119	14	21003301	21011512	21003296	21011517	8211	4074
LTR/ERV1|PABL_A-int|14|21006573|21007541	14	21006573	21007541	+	969	14	21003301	21011512	21003296	21011517	8211	4074
LTR/ERV1|PABL_A-int|14|21007849|21007966	14	21007849	21007966	+	118	14	21003301	21011512	21003296	21011517	8211	4074
LTR/ERV1|PABL_A-int|14|21008278|21010322	14	21008278	21010322	+	2045	14	21003301	21011512	21003296	21011517	8211	4074
LTR/ERVL|LTR33|14|21011104|21011483	14	21011104	21011483	-	380	14	21003301	21011512	21003296	21011517	8211	4074
LTR/ERV1|HERV17-int~LTR17|14|22236552|22244186	14	22236552	22244186	+	7635	14	22236568	22244186	22236563	22244191	7618	4077
LTR/ERV1|LTR12D|14|24009249|24009695	14	24009249	24009695	-	447	14	24009540	24015782	24009535	24015787	6242	4086
LTR/ERVK|HERVK-int~LTR5A|14|24009696|24015776	14	24009696	24015776	-	6081	14	24009540	24015782	24009535	24015787	6242	4086
LTR/ERVL|HERVL-int~MLT2A1|14|25281147|25286879	14	25281147	25286879	-	5733	14	25281090	25287444	25281085	25287449	6354	4088
LTR/ERVL|MLT2A1|14|25286914|25287433	14	25286914	25287433	-	520	14	25281090	25287444	25281085	25287449	6354	4088
LTR/ERV1|HERVH-int~LTR7C|14|25425572|25430929	14	25425572	25430929	-	5358	14	25418438	25431789	25418433	25431794	13351	4090
LTR/ERVK|HERVK3-int~LTR3A|14|28410708|28412587	14	28410708	28412587	+	1880	14	28410708	28421229	28410703	28421234	10521	4093
LTR/ERVK|LTR5B|14|28412588|28412858	14	28412588	28412858	+	271	14	28410708	28421229	28410703	28421234	10521	4093
LTR/ERVK|HERVK3-int~LTR3A|14|28416460|28420773	14	28416460	28420773	+	4314	14	28410708	28421229	28410703	28421234	10521	4093
LTR/ERVK|LTR3A|14|28421083|28421231	14	28421083	28421231	+	149	14	28410708	28421229	28410703	28421234	10521	4093
LTR/ERVL-MaLR|THE1D|14|29255977|29256360	14	29255977	29256360	-	384	14	29251543	29259610	29251538	29259615	8067	4095
LTR/ERVL-MaLR|THE1D-int|14|29256362|29258360	14	29256362	29258360	-	1999	14	29251543	29259610	29251538	29259615	8067	4095
LTR/ERVL|MLT2A2|14|30041774|30041930	14	30041774	30041930	+	157	14	30041558	30054141	30041553	30054146	12583	4096
LTR/ERV1|MER41A~PRIMA41-int|14|30041931|30042557	14	30041931	30042557	+	627	14	30041558	30054141	30041553	30054146	12583	4096
LTR/ERV1|PRIMA41-int|14|30042565|30042931	14	30042565	30042931	+	367	14	30041558	30054141	30041553	30054146	12583	4096
LTR/ERVL-MaLR|THE1A|14|30045809|30046159	14	30045809	30046159	-	351	14	30041558	30054141	30041553	30054146	12583	4096
LTR/ERVL-MaLR|THE1-int|14|30046161|30047633	14	30046161	30047633	-	1473	14	30041558	30054141	30041553	30054146	12583	4096
LTR/ERVL|HERVL-int~MLT2B3|14|30047964|30052175	14	30047964	30052175	+	4212	14	30041558	30054141	30041553	30054146	12583	4096
LTR/ERVL|LTR33A|14|30053081|30053504	14	30053081	30053504	-	424	14	30041558	30054141	30041553	30054146	12583	4096
LTR/ERV1|HERVIP10FH-int~LTR10F|14|30965849|30968403	14	30965849	30968403	+	2555	14	30965849	30972548	30965844	30972553	6699	4097
LTR/ERV1|HERVIP10FH-int|14|30968695|30969154	14	30968695	30969154	+	460	14	30965849	30972548	30965844	30972553	6699	4097
LTR/ERV1|HERVIP10FH-int~LTR10F|14|30969459|30972554	14	30969459	30972554	+	3096	14	30965849	30972548	30965844	30972553	6699	4097
LTR/ERV1|LTR29|14|31240219|31240568	14	31240219	31240568	+	350	14	31240557	31251389	31240552	31251394	10832	4098
LTR/ERV1|LTR29|14|31240874|31241063	14	31240874	31241063	+	190	14	31240557	31251389	31240552	31251394	10832	4098
LTR/ERV1|MER72|14|31241592|31242186	14	31241592	31242186	-	595	14	31240557	31251389	31240552	31251394	10832	4098
LTR/ERV1|MER41A|14|31242187|31242743	14	31242187	31242743	-	557	14	31240557	31251389	31240552	31251394	10832	4098
LTR/ERV1|MER72|14|31242744|31242847	14	31242744	31242847	-	104	14	31240557	31251389	31240552	31251394	10832	4098
LTR/ERV1|LTR10F|14|31243803|31244336	14	31243803	31244336	-	534	14	31240557	31251389	31240552	31251394	10832	4098
LTR/ERV1|MER34A|14|31244656|31244962	14	31244656	31244962	-	307	14	31240557	31251389	31240552	31251394	10832	4098
LTR/ERV1|LTR7Y|14|31246362|31246830	14	31246362	31246830	-	469	14	31240557	31251389	31240552	31251394	10832	4098
LTR/ERV1|HERVH-int~LTR7Y|14|31246840|31251125	14	31246840	31251125	-	4286	14	31240557	31251389	31240552	31251394	10832	4098
LTR/ERV1|MER4A1|14|31271567|31272030	14	31271567	31272030	+	464	14	31271807	31280829	31271802	31280834	9022	4099
LTR/ERV1|MER4-int|14|31272034|31272506	14	31272034	31272506	+	473	14	31271807	31280829	31271802	31280834	9022	4099
LTR/ERV1|MER41-int|14|31272558|31273002	14	31272558	31273002	+	445	14	31271807	31280829	31271802	31280834	9022	4099
LTR/ERV1|MER4B-int|14|31273309|31273641	14	31273309	31273641	+	333	14	31271807	31280829	31271802	31280834	9022	4099
LTR/ERV1|MER4B-int|14|31273951|31274330	14	31273951	31274330	+	380	14	31271807	31280829	31271802	31280834	9022	4099
LTR/ERV1|MER41-int|14|31274353|31274661	14	31274353	31274661	+	309	14	31271807	31280829	31271802	31280834	9022	4099
LTR/ERV1|MER41-int|14|31274961|31275110	14	31274961	31275110	+	150	14	31271807	31280829	31271802	31280834	9022	4099
LTR/ERV1|MER41-int|14|31275415|31275469	14	31275415	31275469	+	55	14	31271807	31280829	31271802	31280834	9022	4099
LTR/ERV1|MER41-int|14|31275785|31276152	14	31275785	31276152	+	368	14	31271807	31280829	31271802	31280834	9022	4099
LTR/ERV1|MER41-int|14|31276463|31276764	14	31276463	31276764	+	302	14	31271807	31280829	31271802	31280834	9022	4099
LTR/ERV1|MER41-int|14|31277100|31277724	14	31277100	31277724	+	625	14	31271807	31280829	31271802	31280834	9022	4099
LTR/ERV1|MER41-int|14|31278033|31278515	14	31278033	31278515	+	483	14	31271807	31280829	31271802	31280834	9022	4099
LTR/ERV1|MER41-int|14|31278800|31279416	14	31278800	31279416	+	617	14	31271807	31280829	31271802	31280834	9022	4099
LTR/ERV1|MER41-int~MER4A1|14|31279712|31280827	14	31279712	31280827	+	1116	14	31271807	31280829	31271802	31280834	9022	4099
LTR/ERVL|MER77B|14|31701943|31702531	14	31701943	31702531	-	589	14	31701990	31712213	31701985	31712218	10223	4100
LTR/ERV1|MER50B|14|31703113|31703438	14	31703113	31703438	-	326	14	31701990	31712213	31701985	31712218	10223	4100
LTR/ERVL-MaLR|THE1B|14|31703439|31703777	14	31703439	31703777	-	339	14	31701990	31712213	31701985	31712218	10223	4100
LTR/ERV1|MER50B|14|31703778|31704035	14	31703778	31704035	-	258	14	31701990	31712213	31701985	31712218	10223	4100
LTR/ERV1|HERV9NC-int~LTR12D|14|31704819|31712689	14	31704819	31712689	-	7871	14	31701990	31712213	31701985	31712218	10223	4100
LTR/ERV1|MER50-int|14|32241263|32250648	14	32241263	32250648	-	9386	14	32235295	32250524	32235290	32250529	15229	4103
LTR/ERV1|LTR7B|14|34650296|34650729	14	34650296	34650729	+	434	14	34650309	34655200	34650304	34655205	4891	4104
LTR/ERVL-MaLR|MLT1D|14|34650902|34651350	14	34650902	34651350	-	449	14	34650309	34655200	34650304	34655205	4891	4104
LTR/ERV1|HERVH-int|14|34651542|34651685	14	34651542	34651685	+	144	14	34650309	34655200	34650304	34655205	4891	4104
[truncated: 6,056 more rows]
