# Supplementary material for: Determinants of anti-PD-1 response and resistance in clear cell renal cell carcinoma
Source: Cancer Cell. 2021 Nov 8;39(11):1497–1518.e11. doi: 10.1016/j.ccell.2021.10.001 (PMC8599450; doi:10.1016/j.ccell.2021.10.001)
Supplement: Table S4. Clinical metadata for the Yost et al. patient cohort, related to Figure 5 [file mmc4.xlsx]

## Sheet: Sheet1
Table S4. Clinical metadata for the Yost et al. patient cohort, related to Figure 5
Clinical metadata including tumor type (basal cell carcinoma (BCC) or squamous cell carcinoma (SCC)) and sample characteristics including timing and location of biopsies. Sample su010-S derived from an SCC lesion from patient su010 who presented with both BCC and SCC lesions.
Patient	Tumor Type	Treatment	Ongoing Vismodegib treatment	Prior treatment	Response	Best % change	Adaptive pre site	Adaptive days pre treatment	Adaptive post site	Adaptive days post treatment
su001	BCC	Pembrolizumab	+	Vismodegib	Yes	-81	L arm	-78, -5	L arm	83, 146
su002	BCC	Pembrolizumab	-	Vismodegib	Yes	0*	Nose	-602	NA	NA
su003	BCC	Pembrolizumab	-	Vismodegib	Yes	-100	NA	NA	R chest	15
su004	BCC	Cemiplimab	-	-	Yes	-25	NA	NA	NA	NA
su005	BCC	Pembrolizumab	-	Vismodegib	No	5	L ear	-28	L ear	42
su006	BCC	Pembrolizumab	+	Vismodegib	No	-11	R neck	-280	R neck	140
su007	BCC	Pembrolizumab	-	Vismodegib	No	10	L cheek	-3	L cheek	60
su008	BCC	Pembrolizumab	+	Vismodegib	No	0	R arm	-43	R arm	42
su009	BCC	Cemiplimab	-	Sonidegib	Yes	-62	L forehead	0	L forehead	21
su010	BCC	Pembrolizumab	-	-	No	10	R calf	-12	R calf	21
su012	BCC	Cemiplimab	-	Vismodegib	Yes	-57	L cheek	0	L cheek	21
						*Clinical response but residual cavity remaining from tumor prevented scoring by RECIST.
