# Supplementary material for: Determinants of anti-PD-1 response and resistance in clear cell renal cell carcinoma
Source: Cancer Cell. 2021 Nov 8;39(11):1497–1518.e11. doi: 10.1016/j.ccell.2021.10.001 (PMC8599450; doi:10.1016/j.ccell.2021.10.001)
Supplement: Table S6. Clinical response, sample characteristics, and CD8/CD4/Treg/TCR counts for the meta-analysis of the Braun et al., Krishna et al., and Borcherding et al. datasets combined with data from ADAPTeR, related to Figures 7 and S12 [file mmc6.xlsx]

## Sheet: Sheet1
Table S6. Clinical response, sample characteristics, and CD8/CD4/Treg/TCR counts for the meta-analysis of the Braun et al., Krishna et al., and Borcherding et al. datasets combined with data from ADAPTeR, related to Figures 7 and S12
Sample ID	Treatment	Response label	Sample characteristic	CD8 cell count	CD8 TCR count	CD4 count	Treg count	Disease stage
ADAPTeR_Non-Responder	treated	Non-responder	multi_region	4614	3916	708	1124	Stage IV
ADAPTeR_Responder	treated	Responder	multi_region	15316	10536	600	378	Stage IV
Borcherding_GU0700_T	untreated	NA	single_region	1049	903	1307	268	Stage III
Borcherding_GU0715_T	untreated	NA	single_region	1261	1090	957	123	Stage I
Borcherding_GU0744_T	untreated	NA	single_region	988	869	791	87	Stage I
Braun_S1_T	untreated	NA	single_region	5022	2238	1638	342	Stage I
Braun_S11_T	untreated	NA	single_region	1759	1180	212	84	Stage IV
Braun_S12_T	untreated	NA	single_region	2964	1257	1029	181	Stage III
Braun_S14_T	untreated	NA	single_region	335	158	247	18	Stage III
Braun_S15_T	untreated	NA	single_region	10788	7009	1965	2335	Stage IV
Braun_S16_T	untreated	NA	single_region	5488	4149	2055	71	Stage IV
Braun_S2_T	untreated	NA	single_region	7995	3480	1551	167	Stage I
Braun_S3_T	untreated	NA	single_region	2436	1219	267	46	Stage III
Braun_S5_T	untreated	NA	single_region	7978	5866	279	74	Stage IV
Braun_S6_T	untreated	NA	single_region	3856	1752	2040	226	Stage I
Braun_S7_T	untreated	NA	single_region	600	352	1932	91	Stage III
Braun_S8_T	untreated	NA	single_region	1103	576	3253	350	Stage I
Krishna_t1_LowerLateral	treated	Responder	multi_region	1910	1286	1629	383	Stage III
Krishna_t1_LowerMedial	treated	Responder	multi_region	625	412	204	72	Stage III
Krishna_t1_SupraLateral	treated	Responder	multi_region	5313	2891	2054	766	Stage III
Krishna_t2_Center	treated	Responder	multi_region	1805	894	2025	199	Stage IV
Krishna_t2_Far	treated	Responder	multi_region	1612	764	1897	203	Stage IV
Krishna_t2_Near	treated	Responder	multi_region	758	395	1996	189	Stage IV
Krishna_t3_Center	treated	Responder	multi_region	5738	2953	835	360	Stage IV
Krishna_t3_Far	treated	Responder	multi_region	5535	2709	1298	339	Stage IV
Krishna_t3_Near	treated	Responder	multi_region	5049	2393	1126	284	Stage IV
Krishna_t4_Center	treated	Responder	single_region	485	3	182	7	Stage IV
Krishna_t4_Lateral	treated	Responder	single_region	630	263	1147	8	Stage IV
Krishna_t4_Medial	treated	Responder	single_region	516	2	309	5	Stage IV
Krishna_UT1_Center	untreated	NA	multi_region	1733	750	1047	113	Stage III
Krishna_UT1_Lower	untreated	NA	multi_region	1310	312	2161	74	Stage III
Krishna_UT1_Upper	untreated	NA	multi_region	1428	595	1038	89	Stage III
Krishna_UT2_Center	untreated	Non-responder	multi_region	687	376	270	34	Stage IV
Krishna_UT2_Far	untreated	Non-responder	multi_region	291	190	965	39	Stage IV
Krishna_UT2_Near	untreated	Non-responder	multi_region	317	215	233	18	Stage IV
